# Supplementary material for: Beyond yellow: discovery and genetic dissection of an apricot petal color in Brassica juncea L
Source: Front Plant Sci. 2026 Feb 2;17:1767871. doi: 10.3389/fpls.2026.1767871 (PMC12907188; doi:10.3389/fpls.2026.1767871)
Supplement: Supplementary Table 1 — Primer sequences used for qRT-PCR and sequencing analyses. [file Table1.xlsx]

## Sheet: TableS1
Table S1. Primer sequences used for qRT-PCR and sequencing analyses.
Primer ID	F/R primer	Gene ID	Application
qBjuB3.PAP2-1F	AAGAAGACAATCTCTTGAGGCAG	BjuOB03G41150	qRT-PCR
qBjuB3.PAP2-1R	CCTAGAAGCTTATGAAGGCGAAG
qBjuA7.PAP2-1F	AAGAAGATAATCTCTTGAGGCAA	BjuOA07G33500	qRT-PCR
qBjuA7.PAP2-1R	CCTAAAAGCTTATGAAGGCGCAT
qBjuB3.MYBL2-1F	GCAATGCCAGAAGTTAAACCAAT	BjuOB03G45920	qRT-PCR
qBjuB3.MYBL2-1R	TAGAGACGATGATTGGTTGGATT
qBjuA7.MYBL2-1F	GCAAAGCCAGAACTTAAAGAAAG	BjuOA07G37530	qRT-PCR
qBjuA7.MYBL2-1R	TAGATACGATGATTAGTTGGATC
qBjuA9.TT8-1F	ATGGATGAATTAAGTATCATACCGT	BjuOA09G29560	qRT-PCR
qBjuA9.TT8-1R	GAGCTGTTGGCTTCTCTCCG
qBjuB8.TT8-1F	ATGGATGAATCAAGTATTATACAGG	BjuOB08G43450	qRT-PCR
qBjuB8.TT8-1R	GAGCTGTTGGGTTCTCTCCA
qBjA6.TTG1-F	CCGTCGGGAGCTTCCTCGAG	BjuOA06G31880	qRT-PCR
qBjA6.TTG1-R	GCGGAGGAGGAGTCTTCGTTGAC
qBjB2.TTG1-F	CCGTCGGAAGCTTCCTCGAA	BjuOB02G67730	qRT-PCR
qBjB2.TTG1-R	GTTGAGGAGGAGTCGTCGCTGAT
BjB3.PAP2-F	ATGGAGGGTTCGTCCAAAGGGTTGAG	BjuOB03G41150	Comparative Sequencing
BjB3.PAP2-R	ACACGCAAGCACAAACAAACAGC
pBjB3.PAP2-2F	TATTTCTGAACTCCCTTGCAAAGCG	BjuOB03G41150 promoter	Comparative Sequencing
pBjB3.PAP2-R	GGACCAACGATAGATATAACCAAAT
BjA7.PAP2-F	ATGGAGGGTTCGTCCCAAGGGTTGAA	BjuOA07G33500	Comparative Sequencing
BjA7.PAP2-R	TGGAAACACTAATCAAGTTCCAGTT
pBjA7.PAP2-F	TTGTGCAGGATTAACAAAGATGAG	BjuOA07G33500 promoter	Comparative Sequencing
pBjA7.PAP2-R	GGACCAGCTATAATTTTAGAAGTAT

## Sheet: TableS2
Table S2. Analysis of differential anthocyanin profiles in flower buds of CJ and WP across the four developmental stages.
Index	Compounds	Class	CJS1-1	CJS1-2	CJS1-3	WPS1-1	WPS1-2	WPS1-3	P-value	FDR	Fold_Change	Log2FC	Type
Anthocyanidin_86	Peonidin-3-O-glucoside	Peonidin	0.0812596	0.0702847	0.125412	0.0432652	0.0439818	0.0483377	0.106308	0.260938	2.04268	1.03047	up
Anthocyanidin_39	Naringenin	flavonoid	45.271	29.1123	49.57	16.6853	15.7868	9.7804	0.0369192	0.124602	2.93363	1.55269	up
Anthocyanidin_78	Peonidin-3,5-O-diglucoside	Peonidin	0.108065	0.133265	0.12717	0.00813629	0.00965923	0.0101963	0.00423621	0.0571889	13.1645	3.71859	up
Anthocyanidin_270	Pelargonidin-3-O-xyloside	Pelargonidin	0.0119762	0	0.0218453	0	0	0.0167298	0.536537	0.689833	2.02164	1.01553	up
Anthocyanidin_128	Cyanidin-3-sinapoyl-rhamnoside	Cyanidin	0.0813302	0.126139	0.193441	0	0	0	0.0546129	0.147455	Inf	Inf	up
Anthocyanidin_326	Peonidin-3,5-diglucoside	Peonidin	0.0445087	0.0615526	0.0644004	0	0	0	0.0117369	0.0724355	Inf	Inf	up
Anthocyanidin_126	Cyanidin-3-(ferulyl)glucoside	Cyanidin	0.056528	0.0903157	0.0758039	0	0	0	0.0169458	0.0762561	Inf	Inf	up
Anthocyanidin_176	Cyanidin-3-O-(hydroxybenzoyl)rhamnoside-5-O-dixyloside-7-O-glucoside	Cyanidin	0.0113867	0.012283	0.0191536	0	0	0	0.0282893	0.109116	Inf	Inf	up
Anthocyanidin_174	Cyanidin-3-O-(6''-O-sinapoyl)glucoside-5-(6'''-O-xylosyl)glucoside	Cyanidin	0.0119704	0.0172231	0.0261427	0	0	0	0.0467914	0.140374	Inf	Inf	up
Anthocyanidin_146	Cyanidin-3-diglucoside-5-glucuronide	Cyanidin	0	0.00944809	0.0142775	0	0	0	0.19991	0.385541	Inf	Inf	up
Anthocyanidin_396	Pelargonidin-3,5-O-Digalactoside	Pelargonidin	0	0	0	0.0325228	0.0309876	0.0314946	0.000203276	0.00548844	0	-Inf	down
Data represent relative abundance in microgram per gram dry weight (μg/g DW)
Index	Compounds	Class	CJS2-1	CJS2-2	CJS2-3	WPS2-1	WPS2-2	WPS2-3	P-value	FDR	Fold_Change	Log2FC	Type
Anthocyanidin_39	Naringenin	flavonoid	0.174883	0.70196	0.703057	0.0741517	0.106692	0.170897	0.142072	0.285175	4.49166	2.16725	up
Anthocyanidin_78	Peonidin-3,5-O-diglucoside	Peonidin	0.162741	0.224019	0.241102	0.0107589	0.0140677	0.0120435	0.0141568	0.107591	17.029	4.08993	up
Anthocyanidin_326	Peonidin-3,5-diglucoside	Peonidin	0.0834933	0.121296	0.0973236	0	0	0.0116216	0.00720006	0.0684006	25.9958	4.70021	up
Anthocyanidin_126	Cyanidin-3-(ferulyl)glucoside	Cyanidin	0.372445	0.642283	0.649191	0	0	0	0.0259439	0.164311	Inf	Inf	up
Anthocyanidin_176	Cyanidin-3-O-(hydroxybenzoyl)rhamnoside-5-O-dixyloside-7-O-glucoside	Cyanidin	0.0258283	0.091299	0.0724041	0	0	0	0.0831678	0.197524	Inf	Inf	up
Anthocyanidin_174	Cyanidin-3-O-(6''-O-sinapoyl)glucoside-5-(6'''-O-xylosyl)glucoside	Cyanidin	0.0486004	0.110828	0.0734192	0	0	0	0.0502402	0.197524	Inf	Inf	up
Anthocyanidin_90	Peonidin-3-O-sophoroside	Peonidin	0.0177877	0.0285576	0	0	0	0	0.204695	0.314005	Inf	Inf	up
Anthocyanidin_146	Cyanidin-3-diglucoside-5-glucuronide	Cyanidin	0.0308789	0.057551	0.0404694	0	0	0	0.0314123	0.170524	Inf	Inf	up
Anthocyanidin_143	Cyanidin-3-O-sophorotriose	Cyanidin	0.368898	1.20242	0.888843	0	0	0	0.0777451	0.197524	Inf	Inf	up
Anthocyanidin_164	Cyanidin-3-O-(coumaroyl)sophoroside-5-O-glucoside	Cyanidin	0.091348	0.284514	0.216297	0	0	0	0.0732019	0.197524	Inf	Inf	up
Anthocyanidin_396	Pelargonidin-3,5-O-Digalactoside	Pelargonidin	0	0	0	0.0285698	0.0284868	0.0277869	7.70616e-05	0.00292834	0	-Inf	down
Anthocyanidin_72	Pelargonidin-3-O-sophoroside	Pelargonidin	0	0.018721	0.0237826	0	0	0	0.189232	0.312644	Inf	Inf	up
Anthocyanidin_155	Cyanidin-3-O-(malonyl)glucoside-5-sophoroside	Cyanidin	0.0753272	0.203535	0.185562	0	0	0	0.0609581	0.197524	Inf	Inf	up
Anthocyanidin_73	Pelargonidin-3-O-sophoroside-5-O-(malonyl)-glucoside	Pelargonidin	0	0.0173163	0.0160663	0	0	0	0.184075	0.312644	Inf	Inf	up
Anthocyanidin_290	Pelargonidin-3-O-(malonyl)sophoroside-5-O-glucoside	Pelargonidin	0	0.0141984	0.0124677	0	0	0	0.185218	0.312644	Inf	Inf	up
Anthocyanidin_213	Delphinidin-3-O-(6''-O-tartaryl)glucoside	Delphinidin	0.0291215	0	0	0.0271231	0.0370883	0	0.472386	0.583199	0.453526	-1.14074	down
Anthocyanidin_276	Pelargonidin-3-O-glucoside-5-O-arabinoside	Pelargonidin	0	0	0	0	0.0128927	0.0106521	0.187176	0.312644	0	-Inf	down
Data represent relative abundance in microgram per gram dry weight (μg/g DW)
Index	Compounds	Class	CJS3-1	CJS3-2	CJS3-3	WPS3-1	WPS3-2	WPS3-3	P-value	FDR	Fold_Change	Log2FC	Type
Anthocyanidin_100	Petunidin-3-O-sambubioside	Petunidin	0.303515	0.30354	0.282078	0.65537	0.584306	0.825679	0.0307209	0.0729622	0.430499	-1.21592	down
Anthocyanidin_86	Peonidin-3-O-glucoside	Peonidin	0.527682	0.264037	0.318175	0.0908004	0.0969207	0.0836905	0.0733788	0.132781	4.08934	2.03187	up
Anthocyanidin_78	Peonidin-3,5-O-diglucoside	Peonidin	0.725321	0.444886	0.460801	0.0143077	0.0143309	0.0145216	0.0282763	0.0716333	37.7897	5.23992	up
Anthocyanidin_270	Pelargonidin-3-O-xyloside	Pelargonidin	0	0	0.014511	0.0154469	0.0156532	0.0190028	0.126918	0.185496	0.289625	-1.78774	down
Anthocyanidin_93	Petunidin-3-O-(6-O-malonyl-beta-D-glucoside)	Petunidin	0.117931	0.101828	0.0973191	0	0	0.0799092	0.0901989	0.149024	3.96798	1.98841	up
Anthocyanidin_128	Cyanidin-3-sinapoyl-rhamnoside	Cyanidin	0	0	0	0.148524	0.230679	0.180636	0.0160144	0.057295	0	-Inf	down
Anthocyanidin_326	Peonidin-3,5-diglucoside	Peonidin	0	0.163396	0.134246	0	0	0.00856749	0.195211	0.264929	34.7409	5.11856	up
Anthocyanidin_126	Cyanidin-3-(ferulyl)glucoside	Cyanidin	0.776381	0.802572	0.669978	0	0	0	0.00291236	0.0553425	Inf	Inf	up
Anthocyanidin_176	Cyanidin-3-O-(hydroxybenzoyl)rhamnoside-5-O-dixyloside-7-O-glucoside	Cyanidin	0.267478	0.176245	0.13243	0	0	0	0.040323	0.0901338	Inf	Inf	up
Anthocyanidin_174	Cyanidin-3-O-(6''-O-sinapoyl)glucoside-5-(6'''-O-xylosyl)glucoside	Cyanidin	0.168911	0.17335	0.12386	0	0	0	0.0101947	0.0553425	Inf	Inf	up
Anthocyanidin_90	Peonidin-3-O-sophoroside	Peonidin	0.336328	0.111717	0.189548	0	0	0	0.0840703	0.145212	Inf	Inf	up
Anthocyanidin_146	Cyanidin-3-diglucoside-5-glucuronide	Cyanidin	0.0623704	0.0848277	0.0550809	0	0	0	0.0171726	0.057295	Inf	Inf	up
Anthocyanidin_143	Cyanidin-3-O-sophorotriose	Cyanidin	2.1316	1.47678	1.41895	0	0	0	0.0180932	0.057295	Inf	Inf	up
Anthocyanidin_164	Cyanidin-3-O-(coumaroyl)sophoroside-5-O-glucoside	Cyanidin	1.13087	0.46401	0.598091	0	0	0	0.0696098	0.132781	Inf	Inf	up
Anthocyanidin_396	Pelargonidin-3,5-O-Digalactoside	Pelargonidin	0	0	0.0133628	0.0289178	0.0270963	0.0309498	0.0256819	0.0697081	0.153659	-2.70219	down
Anthocyanidin_72	Pelargonidin-3-O-sophoroside	Pelargonidin	0.0319964	0.023163	0.0306012	0	0	0	0.00907311	0.0553425	Inf	Inf	up
Anthocyanidin_155	Cyanidin-3-O-(malonyl)glucoside-5-sophoroside	Cyanidin	0.9051	0.686256	0.692533	0	0	0	0.00880805	0.0553425	Inf	Inf	up
Anthocyanidin_73	Pelargonidin-3-O-sophoroside-5-O-(malonyl)-glucoside	Pelargonidin	0.0590902	0.0439518	0.0577714	0	0	0	0.00805851	0.0553425	Inf	Inf	up
Anthocyanidin_290	Pelargonidin-3-O-(malonyl)sophoroside-5-O-glucoside	Pelargonidin	0.0429003	0.0323292	0.0256127	0	0	0	0.021681	0.0633753	Inf	Inf	up
Anthocyanidin_137	Cyanidin-3-O-sambubioside-glucoside	Cyanidin	0.0863907	0.0657418	0.0664684	0	0	0	0.00850981	0.0553425	Inf	Inf	up
Data represent relative abundance in microgram per gram dry weight (μg/g DW)
Index	Compounds	Class	CJS4-1	CJS4-2	CJS4-3	WPS4-1	WPS4-2	WPS4-3	P-value	FDR	Fold_Change	Log2FC	Type
Anthocyanidin_86	Peonidin-3-O-glucoside	Peonidin	0.220117	0.197602	0.257028	0.0610722	0.0479277	0.0624948	0.0072033	0.0169489	3.93451	1.97618	up
Anthocyanidin_78	Peonidin-3,5-O-diglucoside	Peonidin	0.319789	0.339311	0.37551	0	0	0	0.00223285	0.00901442	Inf	Inf	up
Anthocyanidin_270	Pelargonidin-3-O-xyloside	Pelargonidin	0	0.0126785	0.016702	0.0256517	0.0247184	0.0252879	0.0915596	0.129768	0.388334	-1.36463	down
Anthocyanidin_93	Petunidin-3-O-(6-O-malonyl-beta-D-glucoside)	Petunidin	0.102015	0.0979528	0.124929	0	0.0844518	0	0.0940819	0.129768	3.84713	1.94378	up
Anthocyanidin_128	Cyanidin-3-sinapoyl-rhamnoside	Cyanidin	0.1145	0.119786	0.0958867	0	0	0	0.00430895	0.0114905	Inf	Inf	up
Anthocyanidin_68	Pelargonidin-3-O-glucoside	Pelargonidin	0.0388314	0.0351534	0.0400286	0	0	0	0.00148633	0.00901442	Inf	Inf	up
Anthocyanidin_326	Peonidin-3,5-diglucoside	Peonidin	0.187385	0.164803	0.175396	0	0	0	0.00137294	0.00901442	Inf	Inf	up
Anthocyanidin_126	Cyanidin-3-(ferulyl)glucoside	Cyanidin	0.380654	0.512651	0.512933	0	0	0	0.00871427	0.0178207	Inf	Inf	up
Anthocyanidin_176	Cyanidin-3-O-(hydroxybenzoyl)rhamnoside-5-O-dixyloside-7-O-glucoside	Cyanidin	0.0737087	0.0717307	0.083644	0	0	0	0.00232188	0.00901442	Inf	Inf	up
Anthocyanidin_174	Cyanidin-3-O-(6''-O-sinapoyl)glucoside-5-(6'''-O-xylosyl)glucoside	Cyanidin	0.10571	0.100881	0.0858741	0	0	0	0.00373171	0.010662	Inf	Inf	up
Anthocyanidin_90	Peonidin-3-O-sophoroside	Peonidin	0.106384	0.143909	0.141335	0	0.0198587	0.0147032	0.00343384	0.0105657	11.3312	3.50223	up
Anthocyanidin_146	Cyanidin-3-diglucoside-5-glucuronide	Cyanidin	0.0447031	0.0525521	0.0465376	0	0	0	0.00243699	0.00901442	Inf	Inf	up
Anthocyanidin_143	Cyanidin-3-O-sophorotriose	Cyanidin	0.998089	0.808883	1.07787	0	0	0	0.00680985	0.0169489	Inf	Inf	up
Anthocyanidin_164	Cyanidin-3-O-(coumaroyl)sophoroside-5-O-glucoside	Cyanidin	0.2418	0.283402	0.27979	0	0	0	0.00245012	0.00901442	Inf	Inf	up
Anthocyanidin_72	Pelargonidin-3-O-sophoroside	Pelargonidin	0.0314168	0.0287116	0.0425774	0.0132715	0	0	0.00829671	0.0178207	7.73884	2.95212	up
Anthocyanidin_155	Cyanidin-3-O-(malonyl)glucoside-5-sophoroside	Cyanidin	0.77556	0.668624	0.780294	0	0	0	0.00240904	0.00901442	Inf	Inf	up
Anthocyanidin_73	Pelargonidin-3-O-sophoroside-5-O-(malonyl)-glucoside	Pelargonidin	0.0426423	0.0441324	0.0443592	0	0	0	0.00015173	0.00606921	Inf	Inf	up
Anthocyanidin_290	Pelargonidin-3-O-(malonyl)sophoroside-5-O-glucoside	Pelargonidin	0.0327998	0.0382735	0.0332064	0	0	0	0.00255604	0.00901442	Inf	Inf	up
Anthocyanidin_137	Cyanidin-3-O-sambubioside-glucoside	Cyanidin	0.0454776	0.0503571	0.0526028	0	0	0	0.00180191	0.00901442	Inf	Inf	up
Anthocyanidin_81	Peonidin-3-O-5-O-(6-O-coumaroyl)-diglucoside	Peonidin	0.101683	0.140391	0.151201	0	0	0	0.0128948	0.0234451	Inf	Inf	up
Anthocyanidin_153	Cyanidin-3-O-(coumaryl)glucoside-5-O-（malonyl）glucoside	Cyanidin	0.0689533	0.0985521	0.0984152	0	0	0	0.0121087	0.0230642	Inf	Inf	up
Anthocyanidin_166	Cyanidin-3-O-xylosyl(feruloyl-glucosyl)galactoside	Cyanidin	0.0149274	0.0191617	0.0226761	0	0	0	0.0137275	0.0238738	Inf	Inf	up
Anthocyanidin_165	Cyanidin-3-O-rutinoside-diglucoside	Cyanidin	0	0	0	0	0.0076067	0.00665726	0.185306	0.224614	0	-Inf	down
Data represent relative abundance in microgram per gram dry weight (μg/g DW)

## Sheet: TableS3
Table S3. Summary of read duplication statistics from the BSA-seq analysis.
Sample	Read pairs	Secondary or supplementary reads	Unmapped reads	Duplicated read pairs	Optical duplicated read pairs	Duplication	Estimated library size
CJ_72	33465552	784790	592593	5182640	3849646	0.155379	319049081
Anth-bulk	127624458	2788932	1703083	19012521	12264409	0.149474	947208784
WP_77	33284676	730828	519903	6162605	5003252	0.186227	335457566
NonAnth-bulk	133123376	2976535	1872219	19402366	12641234	0.146316	1032936910

## Sheet: TableS4
Table S4. Statistics of the RNA-seq data alignment efficiency to the reference genome.
Sample	Total Reads	Reads mapped	Unique mapped	Multi mapped	Read1 mapped	Read2 mapped	'+' mapped	'-' mapped
CJS1-1	64077832	58352648(91.07%)	55761684(87.02%)	2590964(4.04%)	27942672(43.61%)	27819012(43.41%)	27908563(43.55%)	27853121(43.47%)
CJS1-2	66068554	60172889(91.08%)	57413642(86.90%)	2759247(4.18%)	28770272(43.55%)	28643370(43.35%)	28729606(43.48%)	28684036(43.42%)
CJS1-3	63373290	57746531(91.12%)	55387254(87.40%)	2359277(3.72%)	27754771(43.80%)	27632483(43.60%)	27719372(43.74%)	27667882(43.66%)
CJS2-1	66126298	60577137(91.61%)	57615571(87.13%)	2961566(4.48%)	28873792(43.66%)	28741779(43.46%)	28830040(43.60%)	28785531(43.53%)
CJS2-2	62877518	57447077(91.36%)	54965221(87.42%)	2481856(3.95%)	27543083(43.80%)	27422138(43.61%)	27501734(43.74%)	27463487(43.68%)
CJS2-3	61088582	55865860(91.45%)	53144517(87.00%)	2721343(4.45%)	26630256(43.59%)	26514261(43.40%)	26597236(43.54%)	26547281(43.46%)
CJS3-1	58379710	53526544(91.69%)	51129492(87.58%)	2397052(4.11%)	25629980(43.90%)	25499512(43.68%)	25585534(43.83%)	25543958(43.75%)
CJS3-2	72021830	66085255(91.76%)	62994596(87.47%)	3090659(4.29%)	31564435(43.83%)	31430161(43.64%)	31520331(43.76%)	31474265(43.70%)
CJS3-3	56520106	51969008(91.95%)	49469742(87.53%)	2499266(4.42%)	24797572(43.87%)	24672170(43.65%)	24752341(43.79%)	24717401(43.73%)
CJS4-1	61614764	55229769(89.64%)	53249598(86.42%)	1980171(3.21%)	26687310(43.31%)	26562288(43.11%)	26652067(43.26%)	26597531(43.17%)
CJS4-2	58616520	53021509(90.45%)	50989256(86.99%)	2032253(3.47%)	25553663(43.59%)	25435593(43.39%)	25520121(43.54%)	25469135(43.45%)
CJS4-3	53271922	47331309(88.85%)	45542063(85.49%)	1789246(3.36%)	22826950(42.85%)	22715113(42.64%)	22789965(42.78%)	22752098(42.71%)
WPS1-1	61984764	57117033(92.15%)	54525609(87.97%)	2591424(4.18%)	27318518(44.07%)	27207091(43.89%)	27274533(44.00%)	27251076(43.96%)
WPS1-2	62319300	57252957(91.87%)	54765391(87.88%)	2487566(3.99%)	27441125(44.03%)	27324266(43.85%)	27390532(43.95%)	27374859(43.93%)
WPS1-3	57336020	52737477(91.98%)	50562189(88.19%)	2175288(3.79%)	25338404(44.19%)	25223785(43.99%)	25290772(44.11%)	25271417(44.08%)
WPS2-1	68340454	63080105(92.30%)	59896479(87.64%)	3183626(4.66%)	30021716(43.93%)	29874763(43.71%)	29949419(43.82%)	29947060(43.82%)
WPS2-2	63660380	58696130(92.20%)	55434255(87.08%)	3261875(5.12%)	27778333(43.64%)	27655922(43.44%)	27715053(43.54%)	27719202(43.54%)
WPS2-3	56674332	52132699(91.99%)	49442633(87.24%)	2690066(4.75%)	24772681(43.71%)	24669952(43.53%)	24721301(43.62%)	24721332(43.62%)
WPS3-1	51846294	48177414(92.92%)	45729564(88.20%)	2447850(4.72%)	22923433(44.21%)	22806131(43.99%)	22869045(44.11%)	22860519(44.09%)
WPS3-2	66573074	61796772(92.83%)	58539454(87.93%)	3257318(4.89%)	29345473(44.08%)	29193981(43.85%)	29277542(43.98%)	29261912(43.95%)
WPS3-3	65353234	60718089(92.91%)	57617977(88.16%)	3100112(4.74%)	28869001(44.17%)	28748976(43.99%)	28817323(44.09%)	28800654(44.07%)
WPS4-1	64065086	57377283(89.56%)	54528130(85.11%)	2849153(4.45%)	27324723(42.65%)	27203407(42.46%)	27269926(42.57%)	27258204(42.55%)
WPS4-2	63152302	54549340(86.38%)	52240002(82.72%)	2309338(3.66%)	26178091(41.45%)	26061911(41.27%)	26127257(41.37%)	26112745(41.35%)
WPS4-3	56466022	49821165(88.23%)	47666325(84.42%)	2154840(3.82%)	23895822(42.32%)	23770503(42.10%)	23847222(42.23%)	23819103(42.18%)

## Sheet: TableS5
Table S5. Statistics of differential gene expression in the anthocyanin metabolic pathway across the four bud developmental stages in CJ and WP.
Gnen ID		WPS1-1_fpkm	WPS1-2_fpkm	WPS1-3_fpkm	CJS1-1_fpkm	CJS1-2_fpkm	CJS1-3_fpkm	WPS1-1_count	WPS1-2_count	WPS1-3_count	CJS1-1_count	CJS1-2_count	CJS1-3_count	log2FoldChange	pvalue	padj	regulated
BjuOA07G33500	BjA07.PAP2	NA	NA	NA	NA	NA	NA	NA	NA	NA	NA	NA	NA	NA	NA	NA	NA
BjuOB03G41150	BjB03.PAP2	0.1216	0.3231	0.1751	11.7557	11.6621	10.6084	3	8	4	298	304	267	5.74895	4.78382e-43	4.84223e-41	up
BjuOA09G29560	BjA09.TT8	NA	NA	NA	NA	NA	NA	NA	NA	NA	NA	NA	NA	NA	NA	NA	NA
BjuOB08G43450	BjB08.TT8	NA	NA	NA	NA	NA	NA	NA	NA	NA	NA	NA	NA	NA	NA	NA	NA
BjuOA06G31880	BjA06.TTG1	8.7995	9.2928	7.5853	14.3731	11.7081	12.9252	367	389	293	616	516	550	0.575445	2.22102e-05	0.000130163	false
BjuOB02G67730	BjB02.TTG1	17.6976	17.1829	16.469	22.5753	17.8294	21.2008	666	649	574	873	709	814	0.233796	0.0515807	0.131353	false
BjuOA07G37530	BjA07.MYBL2	0.9172	2.1601	1.2154	3.9356	4.3796	2.9831	22	52	27	97	111	73	1.37904	9.20566e-05	0.000492161	up
BjuOB03G45920	BjB03.MYBL2	7.8991	9.7017	5.6323	4.7863	6.2999	5.1128	159	196	105	99	134	105	-0.542258	0.0265723	0.0767643	false
BjuOA09G20700	BjA09.DFR	1.8859	2.3278	1.6108	9.916	14.6242	10.2907	67	83	53	362	549	373	2.55715	9.72204e-31	5.67617e-29	up
BjuOB04G17030	BjB04.DFR	0.0315	0	0	4.8731	7.9577	4.3216	1	0	0	159	267	140	8.92747	2.11778e-13	3.1131e-12	up
BjuOA01G14390	BjA01.ANS	0.3056	0.4059	0.11	7.4007	5.4619	6.9214	9	12	3	224	170	208	4.54696	5.552e-33	3.62398e-31	up
BjuOB05G11820	BjB05.ANS	0.6709	0.7292	0.1646	6.707	6.8397	7.1736	22	24	5	226	237	240	3.68813	4.54911e-31	2.70401e-29	up
BjuOA03G52850	BjA03.ANS	0.2452	0.1396	0.1891	2.2836	1.8892	1.7507	7	4	5	67	57	51	3.33792	9.09158e-11	9.93319e-10	up
BjuOB02G70550	BjB02.ANS	0.1176	0.0293	0.1269	1.2013	1.0848	0.9507	4	1	4	42	39	33	3.54244	1.09776e-07	8.51301e-07	up
BjuOA02G07380	BjA02.UGT78D2	20.4198	27.3033	18.7793	24.4195	20.9324	24.3346	769	1032	655	945	833	935	0.0440805	0.747434	0.858068	false
BjuOB05G19440	BjB05.UGT78D2a	21.4639	24.653	18.8413	22.9358	19.0847	21.8531	877	1011	713	963	824	911	-0.050296	0.677075	0.811626	false
BjuOB05G19400	BjB05.UGT78D2b	NA	NA	NA	NA	NA	NA	NA	NA	NA	NA	NA	NA	NA	NA	NA	NA
BjuOA08G10830	BjA08.UGT75C1	0.4869	0.5821	0.4994	10.1394	8.6622	9.0669	20	24	19	428	376	380	4.12374	4.15854e-65	8.06786e-63	up
BjuOB07G38260	BjB07.UGT75C1	0.3482	0.6405	0.376	7.8986	6.0079	6.0387	13	24	13	303	237	230	3.84071	1.40742e-38	1.20242e-36	up
BjuOA04G29630	BjA04.PALc	7.8279	3.2106	5.7353	6.2574	13.1866	5.3072	532	219	361	437	947	368	0.527783	0.359122	0.550104	false
BjuOA05G08530	BjA05.PALa	37.2611	24.7499	35.7829	4.6588	6.8448	4.0095	2514	1676	2236	323	488	276	-2.68653	4.78258e-18	1.13278e-16	down
BjuOB01G06940	BjB01.PALa	8.6756	6.4939	6.0161	3.308	7.9163	3.5201	587	441	377	230	566	243	-0.54708	0.228467	0.405005	false
BjuOB06G07890	BjB06.PALa	50.2231	33.5981	38.3086	15.1886	33.9923	14.5507	3427	2301	2421	1065	2451	1013	-0.964898	0.0350035	0.096164	false
BjuOA09G47290	BjA09.PAL	9.5465	8.9684	7.4703	5.4408	7.103	5.3154	683	644	495	400	537	388	-0.566451	0.000369787	0.00177397	false
BjuOA07G21470	BjA07.PAL	14.0286	10.9128	10.5948	4.6869	9.3854	4.6765	935	730	654	321	661	318	-0.947493	0.0127697	0.0414389	false
BjuOB08G54080	BjB08.PAL	18.3455	14.9194	15.44	15.7614	18.3448	16.9347	1306	1066	1018	1153	1380	1230	0.0387586	0.757127	0.864106	false
BjuOB06G49640	BjB06.PALb	12.1684	9.0448	8.3258	4.3231	9.8704	3.393	819	611	519	299	702	233	-0.772079	0.140408	0.284596	false
BjuOA04G06830	BjA04.PALa	2.8195	2.4562	2.9008	5.3151	5.057	5.4256	191	167	182	370	362	375	0.922042	3.01118e-09	2.78923e-08	false
BjuO_Contig00517G00400	BjO_Contig.PAL	6.1112	4.0154	5.2059	3.6082	5.2285	3.2894	417	275	329	253	377	229	-0.36814	0.096757	0.215584	false
BjuOA05G40080	BjA05.PALb	27.9045	18.4809	21.8496	20.6869	61.388	15.5105	1885	1253	1367	1436	4382	1069	0.492149	0.442493	0.62903	false
BjuOB01G46240	BjB01.PALb	71.2553	40.7217	54.5769	20.4515	65.2089	16.1443	5096	2923	3615	1503	4928	1178	-0.735967	0.276179	0.461542	false
BjuOA04G17510	BjA04.PALb	NA	NA	NA	NA	NA	NA	NA	NA	NA	NA	NA	NA	NA	NA	NA	NA
BjuOA03G16440	BjA03.C4Hb	44.2243	38.0868	35.6565	5.1335	7.112	6.0202	1836	1587	1371	219	312	255	-2.71791	1.81948e-75	4.32602e-73	down
BjuOB08G14750	BjB08.C4Hb	23.9174	21.008	19.0921	16.6333	22.541	20.1072	1216	1072	899	869	1211	1043	-0.137564	0.334659	0.525142	false
BjuOA04G24690	BjA04.C4Hb	6.5853	5.4677	6.1666	14.0432	19.0035	15.917	324	270	281	710	988	799	1.39914	4.74083e-19	1.22862e-17	up
BjuOB06G19320	BjB06.C4H	59.8893	50.2644	55.6394	42.1032	50.9015	46.3549	2601	2191	2238	1879	2336	2054	-0.278967	0.0174117	0.0539339	false
BjuOA04G24680	BjA04.C4Ha	2.0705	2.2692	1.5649	4.1708	5.5058	4.5254	100	110	70	207	281	223	1.24126	9.15258e-09	8.0055e-08	up
BjuOB01G12480	BjB01.C4Hb	0.937	1.5255	1.0117	1.2009	1.8166	1.6127	41	67	41	54	84	72	0.39526	0.221304	0.395988	false
BjuOA05G14640	BjA05.C4H	41.6882	39.1638	37.5238	23.8225	35.1413	25.8197	1611	1519	1343	946	1435	1018	-0.506459	0.000608526	0.00280141	false
BjuOA03G16430	BjA03.C4Ha	1.4026	1.8794	1.0444	0.353	0.4806	0.1896	58	78	40	15	21	8	-2.09783	2.3666e-06	1.56672e-05	down
BjuOB08G14740	BjB08.C4Ha	NA	NA	NA	NA	NA	NA	NA	NA	NA	NA	NA	NA	NA	NA	NA	NA
BjuOB01G12470	BjB01.C4Ha	0.1964	0.4473	0.3333	3.2497	4.1959	2.5029	7	16	11	119	158	91	3.3294	2.87436e-17	6.3304e-16	up
BjuOB06G27430	BjB06.4CL	13.1033	11.5101	14.148	15.2844	16.4999	16.8445	735	648	735	881	978	964	0.2989	0.0155295	0.0490251	false
BjuOA05G19350	BjA05.4CLa	8.3978	8.385	8.6392	6.9096	7.2138	8.4606	466	467	444	394	423	479	-0.197804	0.135157	0.276743	false
BjuOA05G28690	BjA05.4CLb	3.5776	3.5645	4.3382	5.5704	5.9205	5.5744	195	195	219	312	341	310	0.546224	0.000639815	0.00292929	false
BjuOB07G27220	BjB07.4CL	2.8777	2.446	2.1767	2.1676	2.0925	1.7847	177	151	124	137	136	112	-0.340345	0.107138	0.232928	false
BjuOB01G35270	BjB01.4CLa	NA	NA	NA	NA	NA	NA	NA	NA	NA	NA	NA	NA	NA	NA	NA	NA
BjuOA03G41450	BjA03.4CLb	2.5778	3.2606	2.7241	4.9638	3.8236	4.5335	141	179	138	279	221	253	0.611529	0.000673482	0.00306984	false
BjuOA05G28700	BjA05.4CLc	0.3328	0.228	0.1123	1.0323	0.6889	0.7543	16	11	5	51	35	37	1.83985	0.000302302	0.0014757	up
BjuOA05G28730	BjA05.4CLd	0.088	0.1973	0	6.4871	7.2661	7.8275	4	9	0	303	349	363	6.18416	7.86993e-44	8.18854e-42	up
BjuOA03G41440	BjA03.4CLa	2.638	2.096	2.4697	1.7385	2.0224	2.2583	158	126	137	107	128	138	-0.288173	0.186613	0.350929	false
BjuO_Contig00240G00150	BjO_Contig.4CL	NA	NA	NA	NA	NA	NA	NA	NA	NA	NA	NA	NA	NA	NA	NA	NA
BjuOB01G35390	BjB01.4CLc	1.1964	1.4341	1.1505	1.9829	1.3975	1.6673	64	77	57	109	79	91	0.389384	0.138336	0.281516	false
BjuOB01G35280	BjB01.4CLb	NA	NA	NA	NA	NA	NA	NA	NA	NA	NA	NA	NA	NA	NA	NA	NA
BjuOA07G32800	BjA07.4CL	26.6268	21.1253	27.7053	7.8991	10.7864	11.2087	1404	1118	1353	428	601	603	-1.36498	5.36088e-17	1.1525e-15	down
BjuOB03G40650	BjB03.4CL	36.2273	29.8987	36.9312	21.4553	29.515	28.2372	1934	1602	1826	1177	1665	1538	-0.40805	0.00501949	0.0184478	false
BjuOA10G25270	BjA10.CHS	86.3749	62.9456	59.1545	47.9816	91.3862	36.5921	3593	2628	2279	2051	4017	1553	-0.27036	0.541849	0.713484	false
BjuOB02G39150	BjB02.CHS	169.803	149.973	121.563	86.6508	146.813	96.3181	6808	6035	4514	3570	6220	3940	-0.444615	0.1328	0.273087	false
BjuOB05G21330	BjB05.CHS	152.937	122.964	115.296	89.3233	126.63	94.2439	5885	4749	4109	3532	5149	3700	-0.362048	0.0168909	0.0525774	false
BjuOA02G05680	BjA02.CHSa	168.574	159.088	127.51	61.5264	122.735	54.7164	7063	6690	4948	2649	5434	2339	-0.950945	0.0240786	0.070727	false
BjuOA03G06290	BjA03.CHS	156.285	172.114	106.051	54.8303	70.2909	64.1224	6266	6926	3938	2259	2978	2623	-1.2212	3.46502e-15	6.11318e-14	down
BjuOB08G03510	BjB08.CHSa	156.531	150.407	99.639	8.3268	10.3101	10.3614	6293	6069	3710	344	438	425	-3.83454	3.52962e-126	2.70156e-123	down
BjuOB08G36390	BjB08.CHSb	NA	NA	NA	NA	NA	NA	NA	NA	NA	NA	NA	NA	NA	NA	NA	NA
BjuOA02G43570	BjA02.CHSb	NA	NA	NA	NA	NA	NA	NA	NA	NA	NA	NA	NA	NA	NA	NA	NA
BjuOB04G05570	BjB04.CHS	NA	NA	NA	NA	NA	NA	NA	NA	NA	NA	NA	NA	NA	NA	NA	NA
BjuOB06G48680	BjB06.CHI	26.2111	18.6724	34.3147	22.7652	31.0369	23.5067	800	572	970	714	1001	732	-0.065177	0.750576	0.859908	false
BjuOA07G22480	BjA07.CHI	25.3289	7.0209	33.6243	9.9227	22.5869	9.421	780	217	959	314	735	296	-0.690429	0.35485	0.545287	false
BjuOA09G49040	BjA09.CHIa	8.5371	1.5648	11.6091	0	0	0.0395	212	39	267	0	0	1	-9.06519	1.08618e-08	9.43849e-08	down
BjuOA03G63460	BjA03.CHI	NA	NA	NA	NA	NA	NA	NA	NA	NA	NA	NA	NA	NA	NA	NA	NA
BjuOA09G49050	BjA09.CHIb	NA	NA	NA	NA	NA	NA	NA	NA	NA	NA	NA	NA	NA	NA	NA	NA
BjuOB05G36770	BjB05.CHI	NA	NA	NA	NA	NA	NA	NA	NA	NA	NA	NA	NA	NA	NA	NA	NA
BjuOB08G55800	BjB08.CHI	NA	NA	NA	NA	NA	NA	NA	NA	NA	NA	NA	NA	NA	NA	NA	NA
BjuOB08G52030	BjB08.F3'H	134.793	135.725	105.74	81.1707	83.9514	95.0207	5467	5525	3972	3383	3598	3932	-0.558527	7.3849e-07	5.19809e-06	false
BjuOA09G45170	BjA09.F3'Ha	148.768	151.961	113.806	93.0664	108.787	89.4499	5513	5652	3906	3544	4260	3382	-0.533475	1.78547e-05	0.000105971	false
BjuOB02G65000	BjB02.F3'H	62.6336	71.7822	85.5025	32.7492	32.8724	49.9743	1850	2128	2339	994	1026	1506	-0.954674	8.47619e-09	7.44769e-08	false
BjuOA03G47380	BjA03.F3'H	NA	NA	NA	NA	NA	NA	NA	NA	NA	NA	NA	NA	NA	NA	NA	NA
BjuOA04G06200	BjA04.F3'H	7.5837	6.6308	6.8097	6.7023	6.1882	6.5229	196	172	163	178	169	172	-0.144004	0.419985	0.609133	false
BjuOA09G56610	BjA09.F3'Hb	NA	NA	NA	NA	NA	NA	NA	NA	NA	NA	NA	NA	NA	NA	NA	NA
BjuOB02G42950	BjB02.FLS1	136.401	130.143	119.135	79.2009	105.639	94.4134	5286	5062	4276	3154	4326	3733	-0.491409	3.50401e-05	0.000199473	false
BjuOA10G28950	BjA10.FLS1	89.6016	86.9408	73.3274	31.3614	58.0487	29.3956	3367	3279	2552	1211	2305	1127	-1.0945	0.00233958	0.00941799	down
BjuOA06G26840	BjA06.FLS3b	NA	NA	NA	NA	NA	NA	NA	NA	NA	NA	NA	NA	NA	NA	NA	NA
BjuOB07G17660	BjB07.FLS3	3.3953	3.325	2.1933	2.2875	2.1695	2.8443	117	115	70	81	79	100	-0.31658	0.230741	0.407756	false
BjuOB04G01740	BjB04.FLS3	2.6138	2.8936	2.8849	3.2785	3.4355	3.7005	90	100	92	116	125	130	0.286075	0.183671	0.346925	false
BjuOA02G48330	BjA02.FLS3b	NA	NA	NA	NA	NA	NA	NA	NA	NA	NA	NA	NA	NA	NA	NA	NA
BjuOA02G48320	BjA02.FLS3a	3.8322	2.2392	3.0489	0.9534	0.9271	0.7908	133	78	98	34	34	28	-1.80493	2.48248e-08	2.06654e-07	down
BjuOB06G12140	BjB06.FLS2	NA	NA	NA	NA	NA	NA	NA	NA	NA	NA	NA	NA	NA	NA	NA	NA
BjuOA06G26830	BjA06.FLS2	NA	NA	NA	NA	NA	NA	NA	NA	NA	NA	NA	NA	NA	NA	NA	NA
BjuOB06G12200	BjB06.FLS6	0	0.0543	0.0294	4.534	4.5638	3.258	0	2	1	171	177	122	7.1822	2.45234e-16	4.90416e-15	up
BjuOB07G17600	BjB07.FLS6a	NA	NA	NA	NA	NA	NA	NA	NA	NA	NA	NA	NA	NA	NA	NA	NA
BjuOB07G17640	BjB07.FLS1	6.8444	7.0922	7.423	4.5884	4.1166	4.9195	225	234	226	155	143	165	-0.67597	7.70494e-05	0.000416856	false
BjuOA09G08480	BjA09.FLS1	NA	NA	NA	NA	NA	NA	NA	NA	NA	NA	NA	NA	NA	NA	NA	NA
BjuOB07G17630	BjB07.FLS6b	NA	NA	NA	NA	NA	NA	NA	NA	NA	NA	NA	NA	NA	NA	NA	NA
BjuOB08G49120	BjB08.FLS3	NA	NA	NA	NA	NA	NA	NA	NA	NA	NA	NA	NA	NA	NA	NA	NA
BjuOA06G18590	BjA06.FLS3a	0.734	0.7645	0.7204	1.1688	1.3892	1.6677	22	23	20	36	44	51	0.903176	0.0218894	0.0653268	false
BjuOB06G12160	BjB06.FLS3	NA	NA	NA	NA	NA	NA	NA	NA	NA	NA	NA	NA	NA	NA	NA	NA
BjuOA08G37600	BjA08.MT	0.0485	0	0.0262	9.8566	7.6589	7.8611	2	0	1	418	334	331	8.38528	9.03107e-23	3.1736e-21	up
BjuOB03G00540	BjB03.MT	0	0	0	3.5306	3.927	3.4165	0	0	0	153	175	147	9.63792	1.2064e-15	2.2357e-14	up
BjuOA09G03840	BjA09.MTb	0	0	0	2.2617	2.3273	1.4568	0	0	0	86	91	55	8.60254	3.5379e-12	4.5266e-11	up
BjuOA09G03760	BjA09.MTa	NA	NA	NA	NA	NA	NA	NA	NA	NA	NA	NA	NA	NA	NA	NA	NA
BjuOB07G22650	BjB07.MT	0.1071	0.1334	0.1735	5.4221	4.5376	3.6495	4	5	6	208	179	139	5.01976	6.68039e-29	3.49495e-27	up
BjuOA10G22790	BjA10.GSTF12	0	0.0567	0	7.3715	6.5217	4.9682	0	1	0	133	121	89	8.20535	1.58136e-11	1.88515e-10	up
BjuOB05G19330	BjB05.GSTF12	2.3782	4.0479	2.6213	22.2271	18.9423	20.2986	48	82	49	461	404	418	2.73947	7.36276e-42	7.13337e-40	up
BjuOA02G07450	BjA02.GSTF12	3.3756	2.7383	2.3868	12.5586	11.0253	9.955	113	92	74	432	390	340	1.94934	2.67355e-24	1.0572e-22	up
BjuOB02G36650	BjB02.GSTF12	NA	NA	NA	NA	NA	NA	NA	NA	NA	NA	NA	NA	NA	NA	NA	NA
BjuO_Contig00202G00050	BjO_Contig.GSTF12	0.1219	0.7691	0.3948	5.5351	6.4591	6.1323	3	19	9	140	168	154	3.79869	3.43927e-22	1.16747e-20	up
BjuOB01G49500	BjB01.GSTF12	10.7213	11.3199	10.9714	8.2533	9.881	7.1363	268	284	254	212	261	182	-0.409904	0.0174195	0.0539462	false
BjuOB03G36350	BjB03.GSTF6	NA	NA	NA	NA	NA	NA	NA	NA	NA	NA	NA	NA	NA	NA	NA	NA
BjuOA08G37960	BjA08.GSTF6	NA	NA	NA	NA	NA	NA	NA	NA	NA	NA	NA	NA	NA	NA	NA	NA
BjuOA10G01610	BjA10.GSTF6	0.2034	0.4863	0.2635	4.0768	4.003	4.6641	5	12	6	103	104	117	3.71388	4.1574e-19	1.08496e-17	up
Gnen ID		WPS2-1_fpkm	WPS2-2_fpkm	WPS2-3_fpkm	CJS2-1_fpkm	CJS2-2_fpkm	CJS2-3_fpkm	WPS2-1_count	WPS2-2_count	WPS2-3_count	CJS2-1_count	CJS2-2_count	CJS2-3_count	log2FoldChange	pvalue	padj	regulated
BjuOA07G33500	BjA07.PAP2	NA	NA	NA	NA	NA	NA	NA	NA	NA	NA	NA	NA	NA	NA	NA	NA
BjuOB03G41150	BjB03.PAP2	0.0741	0	0.0898	35.9717	24.7814	33.4191	2	0	2	939	618	805	9.07607	2.32796e-33	2.00225e-31	up
BjuOA09G29560	BjA09.TT8	0.0647	0.1868	0.2093	3.192	1.7991	2.9512	3	8	8	143	77	122	4.02583	1.54913e-16	3.72594e-15	up
BjuOB08G43450	BjB08.TT8	0.3235	0.2567	0.3138	1.5838	1.4244	1.4988	15	11	12	71	61	62	2.22254	4.88066e-09	4.56254e-08	up
BjuOA06G31880	BjA06.TTG1	7.9078	7.2775	7.0923	11.5106	10.673	9.8219	361	307	267	508	450	400	0.409235	0.00905848	0.0279742	false
BjuOB02G67730	BjB02.TTG1	18.0138	14.3971	15.2791	16.9758	17.1385	17.58	742	548	519	676	652	646	0.0030442	0.983109	0.99016	false
BjuOA07G37530	BjA07.MYBL2	3.9995	15.334	13.0718	16.3512	14.4761	16.0544	105	372	283	415	351	376	0.418054	0.290559	0.44419	false
BjuOB03G45920	BjB03.MYBL2	8.1245	19.8925	17.9427	17.9814	19.2151	15.7721	179	405	326	383	391	310	0.0900776	0.771294	0.857981	false
BjuOA09G20700	BjA09.DFR	0.36	0.5009	0.343	153.06	111.349	158.288	14	18	11	5754	3999	5491	8.33988	2.30045e-177	1.44657e-173	up
BjuOB04G17030	BjB04.DFR	0.3453	1.4012	1.1514	107.919	80.8755	103.984	12	45	33	3626	2596	3224	6.55591	2.54291e-83	1.34498e-80	up
BjuOA01G14390	BjA01.ANS	0.031	0.1678	0.3009	56.6922	38.1847	53.231	1	5	8	1767	1137	1531	8.16818	6.52515e-75	2.71533e-72	up
BjuOB05G11820	BjB05.ANS	0.5572	0.392	1.2501	53.1139	37.8288	46.909	20	13	37	1843	1254	1502	5.89402	1.6248e-80	8.21018e-78	up
BjuOA03G52850	BjA03.ANS	0.16	0.3463	0	18.7004	16.3179	17.0013	5	10	0	565	471	474	6.52241	3.15888e-53	6.40765e-51	up
BjuOB02G70550	BjB02.ANS	0.2148	0.2325	0.0977	16.9994	9.1296	16.5858	8	8	3	612	314	551	6.15711	7.31521e-44	1.00729e-41	up
BjuOA02G07380	BjA02.UGT78D2	7.6418	5.9594	5.8836	22.1579	17.7302	19.3892	315	227	200	883	675	713	1.49194	8.78397e-16	1.92819e-14	up
BjuOB05G19440	BjB05.UGT78D2a	9.9278	8.8319	9.8154	27.0837	20.1911	26.5932	444	365	362	1171	834	1061	1.26118	3.09329e-13	4.91523e-12	up
BjuOB05G19400	BjB05.UGT78D2b	NA	NA	NA	NA	NA	NA	NA	NA	NA	NA	NA	NA	NA	NA	NA	NA
BjuOA08G10830	BjA08.UGT75C1	1.2232	0.9387	0.4315	68.8326	49.0048	60.4321	55	39	16	2992	2035	2424	5.97014	2.40638e-91	1.70233e-88	up
BjuOB07G38260	BjB07.UGT75C1	0.881	0.4237	0.5342	49.262	35.7987	44.6334	36	16	18	1946	1351	1627	6.01718	2.09342e-108	2.15409e-105	up
BjuOA04G29630	BjA04.PALc	1.7476	1.5566	1.6138	10.7765	6.6372	9.8701	130	107	99	775	456	655	2.36252	6.50844e-24	3.09269e-22	up
BjuOA05G08530	BjA05.PALa	25.9581	26.1566	19.0639	15.8555	8.6649	13.8886	1917	1785	1161	1132	591	915	-1.00405	8.74245e-05	0.000448771	down
BjuOB01G06940	BjB01.PALa	3.1056	3.5946	2.4397	10.0562	4.6199	7.2046	230	246	149	720	316	476	1.14548	0.000182438	0.000880043	up
BjuOB06G07890	BjB06.PALa	21.476	20.7484	15.0182	35.0252	20.5855	29.9568	1604	1432	925	2529	1420	1996	0.465346	0.0568349	0.127894	false
BjuOA09G47290	BjA09.PAL	5.5804	5.5414	3.2054	9.4575	4.6733	7.515	437	401	207	716	338	525	0.478085	0.129829	0.243894	false
BjuOA07G21470	BjA07.PAL	1.5216	0.9494	1.1137	1.9283	2.5528	1.9975	111	64	67	136	172	130	0.736759	0.00475912	0.0160549	false
BjuOB08G54080	BjB08.PAL	7.5974	7.5689	7.0964	14.2173	10.1714	14.285	592	545	456	1071	732	993	0.684813	0.000243134	0.00114285	false
BjuOB06G49640	BjB06.PALb	0.5565	0.5876	0.7078	0.8424	0.7055	0.7608	41	40	43	60	48	50	0.213005	0.487824	0.637434	false
BjuOA04G06830	BjA04.PALa	1.9151	2.8897	1.4719	10.5044	4.22	7.982	142	198	90	753	289	528	1.73633	2.08836e-06	1.3841e-05	up
BjuO_Contig00517G00400	BjO_Contig.PAL	6.2661	7.4184	3.7343	15.9407	5.2624	10.9111	468	512	230	1151	363	727	0.766009	0.0475495	0.110755	false
BjuOA05G40080	BjA05.PALb	9.5483	18.2069	10.3158	30.959	11.8467	28.6378	706	1244	629	2213	809	1889	0.790268	0.0318944	0.0801667	false
BjuOB01G46240	BjB01.PALb	11.7399	24.0679	9.3875	31.3962	9.9311	27.0785	919	1741	606	2376	718	1891	0.474476	0.464695	0.616463	false
BjuOA04G17510	BjA04.PALb	NA	NA	NA	NA	NA	NA	NA	NA	NA	NA	NA	NA	NA	NA	NA	NA
BjuOA03G16440	BjA03.C4Hb	24.185	24.6956	23.3232	38.7655	12.2233	31.871	1099	1037	874	1703	513	1292	0.0930559	0.788099	0.869005	false
BjuOB08G14750	BjB08.C4Hb	23.2528	21.8185	13.2051	45.7812	15.2539	36.4791	1294	1122	606	2463	784	1811	0.629245	0.0877464	0.180264	false
BjuOA04G24690	BjA04.C4Hb	9.3216	12.0166	6.53	29.4451	15.9034	25.6231	502	598	290	1533	791	1231	1.22897	3.55335e-05	0.000194945	up
BjuOB06G19320	BjB06.C4H	31.6596	32.7584	28.953	41.3651	35.9419	37.9883	1505	1439	1135	1901	1578	1611	0.189908	0.180693	0.313061	false
BjuOA04G24680	BjA04.C4Ha	2.8185	8.1471	6.8814	2.1132	2.0891	2.8201	149	398	300	108	102	133	-1.46225	6.59841e-05	0.000345929	down
BjuOB01G12480	BjB01.C4Hb	1.9835	5.2192	3.2913	2.0085	2.4641	2.3404	95	231	130	93	109	100	-0.74741	0.0353096	0.08697	false
BjuOA05G14640	BjA05.C4H	52.8627	51.4752	44.7803	35.6792	40.5981	36.5449	2236	2012	1562	1459	1586	1379	-0.519636	0.00019335	0.000928428	false
BjuOA03G16430	BjA03.C4Ha	0.6407	0.7173	0.8573	0.1371	0.0239	0.0495	29	30	32	6	1	2	-3.48039	3.98213e-07	2.91131e-06	down
BjuOB08G14740	BjB08.C4Ha	NA	NA	NA	NA	NA	NA	NA	NA	NA	NA	NA	NA	NA	NA	NA	NA
BjuOB01G12470	BjB01.C4Ha	0.0769	0.0832	0.0622	5.0651	4.3859	3.8509	3	3	2	191	158	134	5.78166	5.15515e-24	2.46203e-22	up
BjuOB06G27430	BjB06.4CL	26.7441	28.4655	23.7798	40.2656	26.8054	37.7563	1642	1615	1204	2390	1520	2068	0.295032	0.139886	0.258235	false
BjuOA05G19350	BjA05.4CLa	19.6746	22.663	15.7323	34.3159	14.5463	27.3878	1195	1272	788	2015	816	1484	0.279856	0.356756	0.513329	false
BjuOA05G28690	BjA05.4CLb	5.7827	5.8044	6.6261	6.2936	5.5171	7.2149	345	320	326	363	304	384	-0.0465278	0.784712	0.866761	false
BjuOB07G27220	BjB07.4CL	2.3023	2.0092	2.2335	2.489	1.9782	1.998	155	125	124	162	123	120	-0.126868	0.550957	0.692277	false
BjuOB01G35270	BjB01.4CLa	NA	NA	NA	NA	NA	NA	NA	NA	NA	NA	NA	NA	NA	NA	NA	NA
BjuOA03G41450	BjA03.4CLb	1.9876	2.3859	1.9444	2.9026	3.0202	3.4825	119	132	96	168	167	186	0.456095	0.0332525	0.08287	false
BjuOA05G28700	BjA05.4CLc	0.5511	0.7814	0.7604	0.8648	0.8641	0.7455	29	38	33	44	42	35	0.132913	0.704011	0.81056	false
BjuOA05G28730	BjA05.4CLd	0.3618	0.1523	0.3412	4.2205	3.9826	3.8077	18	7	14	203	183	169	3.70313	4.51152e-29	3.06881e-27	up
BjuOA03G41440	BjA03.4CLa	6.9709	11.3898	7.7873	6.3113	5.4502	5.6083	457	690	421	400	330	328	-0.709391	0.00239166	0.00882702	false
BjuO_Contig00240G00150	BjO_Contig.4CL	NA	NA	NA	NA	NA	NA	NA	NA	NA	NA	NA	NA	NA	NA	NA	NA
BjuOB01G35390	BjB01.4CLc	0.9393	1.6818	1.3047	1.4663	1.6827	1.5507	55	91	63	83	91	81	0.142836	0.632804	0.757448	false
BjuOB01G35280	BjB01.4CLb	NA	NA	NA	NA	NA	NA	NA	NA	NA	NA	NA	NA	NA	NA	NA	NA
BjuOA07G32800	BjA07.4CL	13.4801	8.1001	8.5514	7.9396	8.5734	7.0697	778	432	407	443	457	364	-0.467592	0.0398167	0.095897	false
BjuOB03G40650	BjB03.4CL	18.1232	8.9265	12.4929	15.507	20.2343	16.9389	1059	482	602	876	1092	883	0.302643	0.219086	0.360781	false
BjuOA10G25270	BjA10.CHS	22.7316	12.4066	14.9411	77.946	57.334	67.6539	1035	522	561	3431	2411	2748	1.91045	1.02378e-15	2.22503e-14	up
BjuOB02G39150	BjB02.CHS	30.5117	17.3354	19.3148	67.6473	59.115	62.7846	1339	703	699	2870	2396	2458	1.38581	3.89409e-10	4.17232e-09	up
BjuOB05G21330	BjB05.CHS	50.7614	29.9069	35.7006	125.52	99.6401	115.212	2138	1164	1240	5111	3876	4329	1.43976	1.02156e-11	1.35427e-10	up
BjuOA02G05680	BjA02.CHSa	32.0973	20.4348	23.8504	77.6344	61.6443	72.4232	1472	866	902	3442	2611	2963	1.36162	4.76553e-12	6.60383e-11	up
BjuOA03G06290	BjA03.CHS	3.3725	2.6385	2.5145	30.0995	19.2938	24.4446	148	107	91	1277	782	957	3.00186	1.5034e-38	1.64572e-36	up
BjuOB08G03510	BjB08.CHSa	14.294	9.0007	9.1213	11.4241	8.5134	10.9536	629	366	331	486	346	430	-0.181258	0.446885	0.60001	false
BjuOB08G36390	BjB08.CHSb	NA	NA	NA	NA	NA	NA	NA	NA	NA	NA	NA	NA	NA	NA	NA	NA
BjuOA02G43570	BjA02.CHSb	NA	NA	NA	NA	NA	NA	NA	NA	NA	NA	NA	NA	NA	NA	NA	NA
BjuOB04G05570	BjB04.CHS	NA	NA	NA	NA	NA	NA	NA	NA	NA	NA	NA	NA	NA	NA	NA	NA
BjuOB06G48680	BjB06.CHI	36.3391	23.0312	28.8207	44.8029	47.5456	43.083	1214	711	794	1447	1467	1284	0.50828	0.00467904	0.0158301	false
BjuOA07G22480	BjA07.CHI	70.223	52.9091	55.6904	65.825	78.9244	61.7559	2367	1648	1548	2145	2457	1857	0.0933532	0.571314	0.709025	false
BjuOA09G49040	BjA09.CHIa	15.1576	9.6746	11.2425	0	0.0797	0	412	243	252	0	2	0	-8.94118	1.82843e-17	4.88104e-16	down
BjuOA03G63460	BjA03.CHI	NA	NA	NA	NA	NA	NA	NA	NA	NA	NA	NA	NA	NA	NA	NA	NA
BjuOA09G49050	BjA09.CHIb	NA	NA	NA	NA	NA	NA	NA	NA	NA	NA	NA	NA	NA	NA	NA	NA
BjuOB05G36770	BjB05.CHI	NA	NA	NA	NA	NA	NA	NA	NA	NA	NA	NA	NA	NA	NA	NA	NA
BjuOB08G55800	BjB08.CHI	NA	NA	NA	NA	NA	NA	NA	NA	NA	NA	NA	NA	NA	NA	NA	NA
BjuOB08G52030	BjB08.F3'H	43.6323	27.7404	31.3853	91.0575	71.6077	87.2898	1937	1138	1149	3908	2936	3457	1.17293	6.06731e-09	5.59695e-08	up
BjuOA09G45170	BjA09.F3'Ha	35.5012	18.1418	23.1991	101.342	70.5776	92.7721	1440	680	776	3974	2644	3357	1.67757	4.40101e-11	5.35982e-10	up
BjuOB02G65000	BjB02.F3'H	NA	NA	NA	NA	NA	NA	NA	NA	NA	NA	NA	NA	NA	NA	NA	NA
BjuOA03G47380	BjA03.F3'H	1.2384	2.8763	0.5128	0.906	0.0981	0.711	41	88	14	29	3	21	-1.56226	0.0423365	0.100782	false
BjuOA04G06200	BjA04.F3'H	1.8735	0.9946	1.4575	1.0238	1.4162	1.8228	53	26	34	28	37	46	-0.136882	0.731909	0.82999	false
BjuOA09G56610	BjA09.F3'Hb	NA	NA	NA	NA	NA	NA	NA	NA	NA	NA	NA	NA	NA	NA	NA	NA
BjuOB02G42950	BjB02.FLS1	77.6322	51.9166	62.0637	66.6701	72.4159	70.928	3293	2035	2171	2734	2837	2684	0.0210852	0.897779	0.94014	false
BjuOA10G28950	BjA10.FLS1	48.3093	29.4149	33.4034	46.9275	40.8291	45.2131	1987	1118	1133	1866	1551	1659	0.148498	0.464674	0.61645	false
BjuOA06G26840	BjA06.FLS3	NA	NA	NA	NA	NA	NA	NA	NA	NA	NA	NA	NA	NA	NA	NA	NA
BjuOB07G17660	BjB07.FLS3	2.4922	1.7214	1.9611	1.2615	1.1195	1.1888	94	60	61	46	39	40	-0.903411	0.00258468	0.00944883	false
BjuOB04G01740	BjB04.FLS3	2.2819	1.9525	2.9601	2.4701	2.5856	2.3497	86	68	92	90	90	79	-0.0618619	0.804716	0.880284	false
BjuOA02G48330	BjA02.FLS3	NA	NA	NA	NA	NA	NA	NA	NA	NA	NA	NA	NA	NA	NA	NA	NA
BjuOA02G48320	BjA02.FLS3	8.1342	4.8998	6.3843	1.8788	2.0522	1.8295	309	172	200	69	72	62	-1.86408	1.05225e-13	1.78084e-12	down
BjuOB06G12140	BjB06.FLS2	NA	NA	NA	NA	NA	NA	NA	NA	NA	NA	NA	NA	NA	NA	NA	NA
BjuOA06G26830	BjA06.FLS2	NA	NA	NA	NA	NA	NA	NA	NA	NA	NA	NA	NA	NA	NA	NA	NA
BjuOB06G12200	BjB06.FLS6	0	0	0	3.6563	5.2826	3.8506	0	0	0	142	196	138	9.6164	2.01974e-15	4.23196e-14	up
BjuOB07G17600	BjB07.FLS6	NA	NA	NA	NA	NA	NA	NA	NA	NA	NA	NA	NA	NA	NA	NA	NA
BjuOB07G17640	BjB07.FLS1	3.8353	3.3083	3.7745	2.1561	1.986	1.8069	138	110	112	75	66	58	-0.98565	2.09513e-05	0.000119336	false
BjuOA09G08480	BjA09.FLS1	NA	NA	NA	NA	NA	NA	NA	NA	NA	NA	NA	NA	NA	NA	NA	NA
BjuOB07G17630	BjB07.FLS6	NA	NA	NA	NA	NA	NA	NA	NA	NA	NA	NA	NA	NA	NA	NA	NA
BjuOB08G49120	BjB08.FLS3	NA	NA	NA	NA	NA	NA	NA	NA	NA	NA	NA	NA	NA	NA	NA	NA
BjuOA06G18590	BjA06.FLS3	NA	NA	NA	NA	NA	NA	NA	NA	NA	NA	NA	NA	NA	NA	NA	NA
BjuOB06G12160	BjB06.FLS3	NA	NA	NA	NA	NA	NA	NA	NA	NA	NA	NA	NA	NA	NA	NA	NA
BjuOA08G37600	BjA08.MT	0.0221	0	0	44.9046	36.9846	39.0093	1	0	0	1961	1543	1572	12.0697	3.47317e-24	1.68722e-22	up
BjuOB03G00540	BjB03.MT	0	0	0	21.5124	18.4367	21.5642	0	0	0	960	786	888	12.0873	3.19276e-24	1.55634e-22	up
BjuOA09G03840	BjA09.MTb	0	0	0	16.677	13.2595	13.8935	0	0	0	653	496	502	11.4107	1.27591e-21	4.99022e-20	up
BjuOA09G03760	BjA09.Mta	0.716	0.7481	0.4192	5.5164	4.8387	5.4522	29	28	14	216	181	197	2.93985	4.55244e-24	2.18525e-22	up
BjuOB07G22650	BjB07.MT	0.7342	0.2384	0.2374	31.3394	20.9599	25.787	30	9	8	1238	791	940	5.87422	1.73321e-61	4.9291e-59	up
BjuOA10G22790	BjA10.GSTF12	0.1041	0	0.1262	37.3531	25.5779	35.1129	2	0	2	694	454	602	8.6437	3.34501e-30	2.43639e-28	up
BjuOB05G19330	BjB05.GSTF12	0.8148	0.4409	0.1098	88.9141	71.6042	86.004	18	9	2	1899	1461	1695	7.32727	1.60527e-104	1.56636e-101	up
BjuOA02G07450	BjA02.GSTF12	2.6201	1.4177	2.1181	34.1309	32.0031	33.8972	96	48	64	1209	1083	1108	3.91016	1.8933e-79	8.92913e-77	up
BjuOB02G36650	BjB02.GSTF12	1.8719	0.7791	0.8148	54.0656	23.6974	49.7128	39	15	14	1089	456	924	5.08137	2.44955e-37	2.55304e-35	up
BjuO_Contig00202G00050	BjO_Contig.GSTF12	0.4454	0.1607	0.3151	6.6805	8.2788	8.2381	12	4	7	174	206	198	4.52822	7.23748e-32	5.77712e-30	up
BjuOB01G49500	BjB01.GSTF12	12.8286	6.6447	8.1549	9.4514	11.0013	10.3243	351	168	184	250	278	252	0.0419418	0.870344	0.92307	false
BjuOB03G36350	BjB03.GSTF6	0.0382	0	0	9.963	5.6282	8.7402	1	0	0	252	136	204	8.9719	1.8716e-13	3.05866e-12	up
BjuOA08G37960	BjA08.GSTF6	NA	NA	NA	NA	NA	NA	NA	NA	NA	NA	NA	NA	NA	NA	NA	NA
BjuOA10G01610	BjA10.GSTF6	2.1552	3.3376	3.4696	39.551	24.0192	32.4476	58	83	77	1029	597	779	3.31779	8.80087e-36	8.58753e-34	up
Gnen ID		WPS3-1_fpkm	WPS3-2_fpkm	WPS3-3_fpkm	CJS3-1_fpkm	CJS3-2_fpkm	CJS3-3_fpkm	WPS3-1_count	WPS3-2_count	WPS3-3_count	CJS3-1_count	CJS3-2_count	CJS3-3_count	log2FoldChange	pvalue	padj	regulated
BjuOA07G33500	BjA07.PAP2	NA	NA	NA	NA	NA	NA	NA	NA	NA	NA	NA	NA	NA	NA	NA	NA
BjuOB03G41150	BjB03.PAP2	0.5341	0	0	28.6991	24.7991	38.2785	11	0	0	665	708	857	7.24806	8.06408e-05	0.000303189	up
BjuOA09G29560	BjA09.TT8	0.2547	0.3095	0.382	8.4744	5.3065	10.3064	9	14	17	337	260	396	4.3639	4.3293e-41	3.07767e-39	up
BjuOB08G43450	BjB08.TT8	0.2828	0.2872	0.3593	1.2063	0.979	1.6126	10	13	16	48	48	62	1.73363	2.6191e-05	0.000104979	up
BjuOA06G31880	BjA06.TTG1	6.7782	5.385	5.9069	10.3125	9.3851	8.8238	236	240	259	404	453	334	0.379099	0.00762746	0.0201533	false
BjuOB02G67730	BjB02.TTG1	10.4089	10.0961	11.3743	13.5792	12.4219	10.9505	327	406	450	480	541	374	-0.0749992	0.584335	0.704258	false
BjuOA07G37530	BjA07.MYBL2	6.6424	6.7108	8.2092	24.8122	18.6972	29.0334	133	172	207	559	519	632	1.45858	2.15123e-15	2.63067e-14	up
BjuOB03G45920	BjB03.MYBL2	3.5111	2.2316	2.5518	6.1353	5.5805	8.4847	59	48	54	116	130	155	1.0145	9.12199e-05	0.000340777	up
BjuOA09G20700	BjA09.DFR	0.236	0.2634	0.3748	180.911	149.702	273.956	7	10	14	6037	6155	8833	9.13476	6.58156e-102	2.43687e-99	up
BjuOB04G17030	BjB04.DFR	0.1132	0	0.0899	96.3288	73.0126	160.495	3	0	3	2873	2683	4625	10.4489	4.32412e-41	3.07767e-39	up
BjuOA01G14390	BjA01.ANS	0.0407	0.1271	0.2261	70.1556	56.2068	107.473	1	4	7	1941	1916	2873	8.87098	6.02745e-50	5.87505e-48	up
BjuOB05G11820	BjB05.ANS	0.0365	0.0285	0.029	81.8801	66.1663	115.422	1	1	1	2522	2511	3435	11.1826	1.91337e-39	1.26413e-37	up
BjuOA03G52850	BjA03.ANS	0.1678	0.0656	0.1666	19.5009	15.1919	27.6308	4	2	5	523	502	716	7.02574	3.24978e-48	2.98224e-46	up
BjuOB02G70550	BjB02.ANS	0.3169	0.165	0.1957	12.7984	8.9145	21.5369	9	6	7	409	351	665	5.74401	4.04839e-26	1.2682e-24	up
BjuOA02G07380	BjA02.UGT78D2	4.1351	3.7522	3.5866	15.7179	12.0687	25.5424	130	151	142	556	526	873	1.9373	4.8767e-18	7.77777e-17	up
BjuOB05G19440	BjB05.UGT78D2a	5.1012	4.1455	3.3988	28.2704	25.1655	43.2818	174	181	146	1085	1190	1605	2.66405	3.88185e-43	2.99521e-41	up
BjuOB05G19400	BjB05.UGT78D2b	NA	NA	NA	NA	NA	NA	NA	NA	NA	NA	NA	NA	NA	NA	NA	NA
BjuOA08G10830	BjA08.UGT75C1	0.175	0.0228	0.1621	87.0029	75.1154	121.241	6	1	7	3357	3571	4520	9.38085	3.45499e-71	6.89923e-69	up
BjuOB07G38260	BjB07.UGT75C1	0.2246	0.1755	0.1274	63.9375	52.7498	92.1765	7	7	5	2242	2279	3123	8.37047	1.37682e-110	5.87262e-108	up
BjuOA04G29630	BjA04.PALc	5.464	5.26	5.1645	16.1818	13.2861	19.4066	310	382	369	1033	1045	1197	1.33694	1.22326e-19	2.25677e-18	up
BjuOA05G08530	BjA05.PALa	29.8806	31.3879	36.9511	13.4438	12.4354	12.0033	1683	2263	2621	852	971	735	-1.66493	2.94466e-41	2.11876e-39	down
BjuOB01G06940	BjB01.PALa	9.0822	8.9347	9.0816	9.5351	8.8755	10.1454	513	646	646	606	695	623	-0.210726	0.0758508	0.146272	false
BjuOB06G07890	BjB06.PALa	19.2404	19.543	19.4879	24.7449	24.2244	24.3346	1096	1425	1398	1586	1913	1507	0.0449437	0.646116	0.753615	false
BjuOA09G47290	BjA09.PAL	4.4872	3.8978	3.9221	6.2498	5.628	8.7631	268	298	295	420	466	569	0.465638	0.00692386	0.0184857	false
BjuOA07G21470	BjA07.PAL	0.5212	0.8424	0.5566	0.7188	1.4131	0.7109	29	60	39	45	109	43	0.279134	0.432743	0.569271	false
BjuOB08G54080	BjB08.PAL	12.3676	10.6609	10.1815	12.6218	13.1451	13.9609	735	811	762	844	1083	902	-0.0201171	0.855768	0.907783	false
BjuOB06G49640	BjB06.PALb	23.742	22.1766	23.3327	13.5241	11.49	14.7828	1334	1595	1651	855	895	903	-1.0844	2.87165e-20	5.63726e-19	down
BjuOA04G06830	BjA04.PALa	0.9372	0.594	0.7582	4.7775	4.273	8.0675	53	43	54	304	335	496	2.63359	7.62417e-25	2.19136e-23	up
BjuO_Contig00517G00400	BjO_Contig.PAL	1.0709	0.9189	1.0176	1.1546	1.1777	1.2434	61	67	73	74	93	77	-0.0322707	0.894407	0.934144	false
BjuOA05G40080	BjA05.PALb	13.9912	11.8722	11.0958	22.9623	26.7976	27.7615	789	857	788	1457	2095	1702	0.792122	2.09388e-11	1.63454e-10	false
BjuOB01G46240	BjB01.PALb	40.9525	44.8686	36.1898	30.9035	29.4075	36.8682	2445	3429	2721	2076	2434	2393	-0.61204	6.84327e-07	3.29507e-06	false
BjuOA04G17510	BjA04.PALb	NA	NA	NA	NA	NA	NA	NA	NA	NA	NA	NA	NA	NA	NA	NA	NA
BjuOA03G16440	BjA03.C4Hb	9.0889	6.5144	7.9733	6.0776	6.6602	8.7318	315	289	348	237	320	329	-0.411384	0.0181713	0.0433795	false
BjuOB08G14750	BjB08.C4Hb	7.1861	4.2335	6.7352	7.0358	8.5487	8.9939	305	230	360	336	503	415	0.163563	0.373245	0.511234	false
BjuOA04G24690	BjA04.C4Hb	3.2868	2.3014	2.0686	4.9119	5.0052	4.4118	135	121	107	227	285	197	0.637103	0.000708859	0.00231554	false
BjuOB06G19320	BjB06.C4H	33.5119	27.6669	32.7869	14.8551	15.5584	15.7298	1215	1284	1497	606	782	620	-1.30742	1.9478e-31	8.4915e-30	down
BjuOA04G24680	BjA04.C4Ha	3.5963	2.9645	2.6981	2.3145	4.401	1.8707	145	153	137	105	246	82	-0.377036	0.159635	0.266794	false
BjuOB01G12480	BjB01.C4Hb	1.971	1.2618	1.3042	0.6569	0.5924	0.4281	72	59	60	27	30	17	-1.70045	3.09396e-07	1.54198e-06	down
BjuOA05G14640	BjA05.C4H	12.4611	9.4927	8.1966	6.7496	7.1104	7.0712	402	392	333	245	318	248	-0.798086	2.59361e-07	1.30382e-06	false
BjuOA03G16430	BjA03.C4Ha	1.3036	0.9279	0.9891	0.0772	0.2925	0.0533	45	41	43	3	14	2	-3.13085	2.86587e-09	1.75713e-08	down
BjuOB08G14740	BjB08.C4Ha	NA	NA	NA	NA	NA	NA	NA	NA	NA	NA	NA	NA	NA	NA	NA	NA
BjuOB01G12470	BjB01.C4Ha	0.0672	0.0263	0.0267	1.3145	1.0669	1.144	2	1	1	44	44	37	4.65408	1.85075e-08	1.04464e-07	up
BjuOB06G27430	BjB06.4CL	19.711	16.7667	15.1092	19.8906	19.3017	19.1326	923	1005	891	1048	1253	974	-0.100893	0.348056	0.485692	false
BjuOA05G19350	BjA05.4CLa	13.9452	12.2434	11.7247	17.6506	16.459	18.248	646	726	684	920	1057	919	0.185134	0.0898471	0.167931	false
BjuOA05G28690	BjA05.4CLb	8.2853	7.6916	8.2893	10.2152	9.575	9.1776	377	448	475	523	604	454	-0.0297199	0.807948	0.875546	false
BjuOB07G27220	BjB07.4CL	0.4869	0.3347	0.2784	0.3635	0.4776	0.4658	25	22	18	21	34	26	-0.011288	0.978567	0.986374	false
BjuOB01G35270	BjB01.4CLa	1.4212	1.6957	1.0054	0.4823	0.6151	0.7368	55	84	49	21	33	31	-1.45123	1.60093e-05	6.56641e-05	down
BjuOA03G41450	BjA03.4CLb	1.1169	0.633	1.026	0.7202	1.1058	1.2489	51	37	59	37	70	62	-0.121145	0.709145	0.802875	false
BjuOA05G28700	BjA05.4CLc	NA	NA	NA	NA	NA	NA	NA	NA	NA	NA	NA	NA	NA	NA	NA	NA
BjuOA05G28730	BjA05.4CLd	2.6617	3.3147	4.5411	1.5927	2.4523	1.7938	101	161	217	68	129	74	-1.14052	8.38933e-06	3.55729e-05	down
BjuOA03G41440	BjA03.4CLa	0.84	0.6094	0.7305	0.9776	0.9954	0.8094	42	39	46	55	69	44	0.0783005	0.793149	0.865022	false
BjuO_Contig00240G00150	BjO_Contig.4CL	NA	NA	NA	NA	NA	NA	NA	NA	NA	NA	NA	NA	NA	NA	NA	NA
BjuOB01G35390	BjB01.4CLc	1.0972	1.7494	1.3692	1.5324	1.8091	1.5654	49	100	77	77	112	76	-0.0778673	0.765239	0.844997	false
BjuOB01G35280	BjB01.4CLb	NA	NA	NA	NA	NA	NA	NA	NA	NA	NA	NA	NA	NA	NA	NA	NA
BjuOA07G32800	BjA07.4CL	2.0219	1.2601	1.6416	0.9086	1.4912	1.2538	89	71	91	45	91	60	-0.694197	0.0112599	0.028478	false
BjuOB03G40650	BjB03.4CL	2.7599	1.8932	2.3697	1.7549	2.6059	1.6924	123	108	133	88	161	82	-0.481908	0.0391541	0.0840139	false
BjuOA10G25270	BjA10.CHS	11.5475	7.8288	12.1879	42.3822	35.0425	56.9231	401	348	533	1656	1687	2149	1.81039	1.95352e-23	5.01232e-22	up
BjuOB02G39150	BjB02.CHS	27.6962	22.5237	24.6259	47.5835	40.3657	51.7485	927	965	1038	1792	1873	1883	0.620081	1.96681e-07	9.99659e-07	false
BjuOB05G21330	BjB05.CHS	39.8776	30.691	34.3845	66.7876	62.8069	91.0285	1281	1262	1391	2414	2797	3179	0.795185	2.64749e-08	1.46747e-07	false
BjuOA02G05680	BjA02.CHSa	34.2509	27.0255	28.7184	89.3393	79.0477	116.106	1198	1210	1265	3516	3833	4415	1.38364	2.63272e-23	6.67152e-22	up
BjuOA03G06290	BjA03.CHS	7.3199	5.8585	7.5681	10.462	11.6809	13.8234	245	251	319	394	542	503	0.512679	0.00136282	0.00422769	false
BjuOB08G03510	BjB08.CHSa	26.7865	23.5564	24.8665	7.044	6.9422	10.4147	899	1012	1051	266	323	380	-1.90664	9.1208e-35	4.79579e-33	down
BjuOB08G36390	BjB08.CHSb	NA	NA	NA	NA	NA	NA	NA	NA	NA	NA	NA	NA	NA	NA	NA	NA
BjuOA02G43570	BjA02.CHSb	NA	NA	NA	NA	NA	NA	NA	NA	NA	NA	NA	NA	NA	NA	NA	NA
BjuOB04G05570	BjB04.CHS	2.0646	1.8722	1.7858	1.1141	1.0904	1.2209	56	65	61	34	41	36	-1.02333	0.000482243	0.00161821	down
BjuOB06G48680	BjB06.CHI	9.6941	7.3586	7.947	15.3476	13.7022	18.7724	247	240	255	440	484	520	0.658752	3.60894e-05	0.000142205	false
BjuOA07G22480	BjA07.CHI	6.4572	5.2268	6.1776	6.8451	9.7926	8.4083	166	172	200	198	349	235	0.211383	0.245453	0.373432	false
BjuOA09G49040	BjA09.CHIa	4.3896	3.9945	4.0985	0	0	0	91	106	107	0	0	0	-9.41002	5.84119e-15	6.79988e-14	down
BjuOA03G63460	BjA03.CHI	NA	NA	NA	NA	NA	NA	NA	NA	NA	NA	NA	NA	NA	NA	NA	NA
BjuOA09G49050	BjA09.CHIb	1.4839	1.7576	1.2163	0.0851	0.0345	0.2642	31	47	32	2	1	6	-3.8911	1.03605e-09	6.68591e-09	down
BjuOB05G36770	BjB05.CHI	NA	NA	NA	NA	NA	NA	NA	NA	NA	NA	NA	NA	NA	NA	NA	NA
BjuOB08G55800	BjB08.CHI	NA	NA	NA	NA	NA	NA	NA	NA	NA	NA	NA	NA	NA	NA	NA	NA
BjuOB08G52030	BjB08.F3'H	19.995	16.0127	19.1841	75.6494	66.8743	96.4968	677	694	818	2882	3139	3552	1.83484	1.23638e-38	7.76444e-37	up
BjuOA09G45170	BjA09.F3'Ha	9.1479	7.6516	9.8308	111.122	102.594	153.037	283	303	383	3868	4400	5147	3.50176	3.26618e-111	1.4158e-108	up
BjuOB02G65000	BjB02.F3'H	7.1378	13.2751	12.8815	2.1626	1.6382	4.4392	176	419	400	60	56	119	-2.31313	1.94156e-05	7.88771e-05	down
BjuOA03G47380	BjA03.F3'H	23.9593	25.6785	24.2768	11.0165	9.5697	10.7825	605	830	772	313	335	296	-1.52606	1.14375e-32	5.28435e-31	down
BjuOA04G06200	BjA04.F3'H	0.9733	0.4345	0.368	1.7301	1.8054	0.8953	21	12	10	42	54	21	1.08053	0.0216845	0.0505908	false
BjuOA09G56610	BjA09.F3'Hb	NA	NA	NA	NA	NA	NA	NA	NA	NA	NA	NA	NA	NA	NA	NA	NA
BjuOB02G42950	BjB02.FLS1	38.267	29.3154	35.4672	22.7189	21.8061	23.6841	1238	1214	1445	827	978	833	-0.875381	2.07174e-14	2.26536e-13	false
BjuOA10G28950	BjA10.FLS1	34.2366	32.0507	32.7043	22.07	18.4185	23.1351	1074	1287	1292	779	801	789	-0.923012	2.03567e-15	2.49565e-14	false
BjuOA06G26840	BjA06.FLS3	NA	NA	NA	NA	NA	NA	NA	NA	NA	NA	NA	NA	NA	NA	NA	NA
BjuOB07G17660	BjB07.FLS3	5.8748	8.0112	7.6737	4.2634	3.2096	4.7643	169	295	278	138	128	149	-1.11751	6.37416e-08	3.41216e-07	down
BjuOB04G01740	BjB04.FLS3	2.9571	2.9352	3.1216	3.6175	3.9399	3.264	85	108	113	117	157	102	-0.0211963	0.918365	0.9492	false
BjuOA02G48330	BjA02.FLS3	NA	NA	NA	NA	NA	NA	NA	NA	NA	NA	NA	NA	NA	NA	NA	NA
BjuOA02G48320	BjA02.FLS3	2.5886	2.0223	1.9185	0.5522	0.6224	0.3492	75	75	70	18	25	11	-2.36	3.25273e-12	2.7806e-11	down
BjuOB06G12140	BjB06.FLS2	NA	NA	NA	NA	NA	NA	NA	NA	NA	NA	NA	NA	NA	NA	NA	NA
BjuOA06G26830	BjA06.FLS2	NA	NA	NA	NA	NA	NA	NA	NA	NA	NA	NA	NA	NA	NA	NA	NA
BjuOB06G12200	BjB06.FLS6	0	0	0	1.7114	3.1312	2.4017	0	0	0	59	133	80	8.60456	2.12031e-12	1.85235e-11	up
BjuOB07G17600	BjB07.FLS6	NA	NA	NA	NA	NA	NA	NA	NA	NA	NA	NA	NA	NA	NA	NA	NA
BjuOB07G17640	BjB07.FLS1	3.0245	2.5905	2.7488	1.7164	2.4182	2.0446	83	91	95	53	92	61	-0.710656	0.00375953	0.0107024	false
BjuOA09G08480	BjA09.FLS1	NA	NA	NA	NA	NA	NA	NA	NA	NA	NA	NA	NA	NA	NA	NA	NA
BjuOB07G17630	BjB07.FLS6	NA	NA	NA	NA	NA	NA	NA	NA	NA	NA	NA	NA	NA	NA	NA	NA
BjuOB08G49120	BjB08.FLS3	NA	NA	NA	NA	NA	NA	NA	NA	NA	NA	NA	NA	NA	NA	NA	NA
BjuOA06G18590	BjA06.FLS3	NA	NA	NA	NA	NA	NA	NA	NA	NA	NA	NA	NA	NA	NA	NA	NA
BjuOB06G12160	BjB06.FLS3	NA	NA	NA	NA	NA	NA	NA	NA	NA	NA	NA	NA	NA	NA	NA	NA
BjuOA08G37600	BjA08.MT	0.0581	0	0	66.9423	57.1378	97.5307	2	0	0	2595	2729	3653	11.8427	3.37876e-28	1.21065e-26	up
BjuOB03G00540	BjB03.MT	0	0	0.0677	37.8416	31.9836	52.5945	0	0	3	1499	1561	2013	10.4434	2.63442e-31	1.14474e-29	up
BjuOA09G03840	BjA09.MTb	0	0	0	27.4475	21.6	37.549	0	0	0	954	925	1261	12.1902	1.57782e-24	4.42064e-23	up
BjuOA09G03760	BjA09.Mta	0.2266	0.0759	0.2056	12.1701	9.5507	15.4246	7	3	8	423	409	518	5.94002	1.15945e-51	1.19571e-49	up
BjuOB07G22650	BjB07.MT	0.0642	0.1504	0.1019	32.5106	27.2429	48.4643	2	6	4	1140	1177	1642	8.08894	6.05184e-70	1.16067e-67	up
BjuOA10G22790	BjA10.GSTF12	0	0	0.1083	47.3553	40.1081	69.7204	0	0	2	781	815	1111	10.1217	1.90153e-22	4.48998e-21	up
BjuOB05G19330	BjB05.GSTF12	0.178	0	0.3299	32.8085	24.5734	52.4078	3	0	7	622	574	960	7.47833	4.16428e-18	6.68757e-17	up
BjuOA02G07450	BjA02.GSTF12	0.2863	0.4752	0.1989	14.057	11.2542	21.6584	8	17	7	442	436	658	5.31327	8.80314e-55	1.00076e-52	up
BjuOB02G36650	BjB02.GSTF12	0.5664	0.5408	0.2998	27.853	20.0642	51.1131	9	11	6	498	442	883	5.86947	4.59491e-26	1.43687e-24	up
BjuO_Contig00202G00050	BjO_Contig.GSTF12	0.0487	0	0.1546	1.6868	3.0541	1.6115	1	0	4	39	87	36	4.66445	1.55715e-09	9.84264e-09	up
BjuOB01G49500	BjB01.GSTF12	0.623	0.2246	1.9407	2.2999	2.6617	2.1599	13	6	51	54	77	49	1.0483	0.0373341	0.0806695	false
BjuOB03G36350	BjB03.GSTF6	0.1002	0	0.1592	4.0085	3.0365	8.7123	2	0	4	90	84	189	5.65901	1.02579e-09	6.62454e-09	up
BjuOA08G37960	BjA08.GSTF6	NA	NA	NA	NA	NA	NA	NA	NA	NA	NA	NA	NA	NA	NA	NA	NA
BjuOA10G01610	BjA10.GSTF6	0.1949	0.0761	0.1934	61.8764	33.457	93.7974	4	2	5	1429	952	2093	8.40806	1.01454e-34	5.3293e-33	up
Gnen ID		WPS4-1_fpkm	WPS4-2_fpkm	WPS4-3_fpkm	CJS4-1_fpkm	CJS4-2_fpkm	CJS4-3_fpkm	WPS4-1_count	WPS4-2_count	WPS4-3_count	CJS4-1_count	CJS4-2_count	CJS4-3_count	log2FoldChange	pvalue	padj	regulated
BjuOA07G33500	BjA07.PAP2	NA	NA	NA	NA	NA	NA	NA	NA	NA	NA	NA	NA	NA	NA	NA	NA
BjuOB03G41150	BjB03.PAP2	1.2173	0.7606	1.0185	46.7896	39.7066	33.1493	30	18	22	1133	921	685	5.26135	3.16762e-117	1.92663e-114	up
BjuOA09G29560	BjA09.TT8	0.733	0.3693	0.4856	2.5507	1.658	1.6637	31	15	18	106	66	59	1.83118	8.36503e-08	5.38914e-07	up
BjuOB08G43450	BjB08.TT8	0.6616	0.4921	0.5122	0.8657	0.4519	0.9018	28	20	19	36	18	32	0.353095	0.391916	0.530204	false
BjuOA06G31880	BjA06.TTG1	7.5122	6.3981	6.4898	10.601	9.8685	9.9609	313	256	237	434	387	348	0.518218	0.00020088	0.000793671	false
BjuOB02G67730	BjB02.TTG1	14.1243	12.7691	12.7159	13.1025	12.435	13.0064	531	461	419	484	440	410	-0.0987553	0.425451	0.56224	false
BjuOA07G37530	BjA07.MYBL2	14.2313	22.3379	19.4272	45.1927	33.8769	50.7184	341	514	408	1064	764	1019	1.15007	4.54143e-11	4.46584e-10	up
BjuOB03G45920	BjB03.MYBL2	3.5805	5.5928	5.1631	19.2829	11.5183	16.8435	72	108	91	381	218	284	1.67429	5.45762e-14	7.59131e-13	up
BjuOA09G20700	BjA09.DFR	0.6481	0.4401	0.4179	74.7007	13.1721	16.8688	23	15	13	2605	440	502	6.07631	5.30703e-13	6.59363e-12	up
BjuOB04G17030	BjB04.DFR	4.0668	1.6414	0.5036	18.2239	2.6796	4.1733	129	50	14	568	80	111	1.98882	0.0653504	0.130813	false
BjuOA01G14390	BjA01.ANS	0.5777	0.2831	0.4265	17.2934	1.6248	1.6212	17	8	11	500	45	40	3.95586	1	1	false
BjuOB05G11820	BjB05.ANS	0.4579	0.3497	0.2786	30.6636	3.3082	4.1139	15	11	8	987	102	113	5.09187	1.09946e-06	6.19713e-06	up
BjuOA03G52850	BjA03.ANS	0.3155	0.146	0.2	4.7454	1.0802	0.9617	9	4	5	133	29	23	3.31422	0.000188855	0.000749818	up
BjuOB02G70550	BjB02.ANS	NA	NA	NA	NA	NA	NA	NA	NA	NA	NA	NA	NA	NA	NA	NA	NA
BjuOA02G07380	BjA02.UGT78D2	2.7909	2.7125	2.4867	4.3282	2.9935	3.6772	105	98	82	160	106	116	0.40373	0.0601583	0.122308	false
BjuOB05G19440	BjB05.UGT78D2a	4.4832	4.4644	4.3604	10.3223	5.4401	4.6163	183	175	156	414	209	158	0.562547	0.018333	0.0448881	false
BjuOB05G19400	BjB05.UGT78D2b	NA	NA	NA	NA	NA	NA	NA	NA	NA	NA	NA	NA	NA	NA	NA	NA
BjuOA08G10830	BjA08.UGT75C1	1.0966	0.3045	0.556	24.5274	4.4791	4.1558	45	12	20	989	173	143	4.04462	2.66529e-05	0.000122885	up
BjuOB07G38260	BjB07.UGT75C1	0.4826	0.3071	0.3671	7.1771	1.1111	0.9913	18	11	12	263	39	31	2.96128	0.00209751	0.00664184	up
BjuOA04G29630	BjA04.PALc	5.0667	4.3405	4.0331	8.7541	7.3706	6.0075	344	283	240	584	471	342	0.664178	3.38686e-05	0.000153496	false
BjuOA05G08530	BjA05.PALa	69.6706	68.1625	76.0194	35.6041	30.7222	27.2662	4696	4412	4491	2358	1949	1541	-1.25225	1.72595e-25	6.38864e-24	down
BjuOB01G06940	BjB01.PALa	8.4919	11.2307	9.9418	5.3601	6.6646	5.0108	574	729	589	356	424	284	-0.861754	1.31955e-08	9.37455e-08	false
BjuOB06G07890	BjB06.PALa	40.9137	40.7869	41.8427	60.0926	48.3327	36.1102	2789	2670	2500	4025	3101	2064	0.16826	0.258931	0.389457	false
BjuOA09G47290	BjA09.PAL	2.7563	2.8119	2.3944	1.9793	2.2447	2.0524	197	193	150	139	151	123	-0.403528	0.0218095	0.0521504	false
BjuOA07G21470	BjA07.PAL	1.0964	0.8445	1.0281	1.9565	2.9999	1.5225	73	54	60	128	188	85	1.06746	4.20188e-05	0.00018709	up
BjuOB08G54080	BjB08.PAL	7.5789	7.8336	6.2246	8.6578	8.9338	8.3511	539	535	388	605	598	498	0.202975	0.10759	0.196246	false
BjuOB06G49640	BjB06.PALb	3.034	4.7081	2.4604	2.9818	3.7608	2.6605	204	304	145	197	238	150	-0.176213	0.414347	0.552139	false
BjuOA04G06830	BjA04.PALa	1.4333	1.4925	1.3656	1.8196	1.7269	1.4627	97	97	81	121	110	83	0.166454	0.438444	0.574559	false
BjuO_Contig00517G00400	BjO_Contig.PAL	1.1736	1.329	0.9373	0.9406	0.8572	1.2422	80	87	56	63	55	71	-0.243059	0.350904	0.488817	false
BjuOA05G40080	BjA05.PALb	6.1495	6.1259	5.1734	22.1388	18.011	18.6443	415	397	306	1468	1144	1055	1.69485	2.98853e-39	2.14998e-37	up
BjuOB01G46240	BjB01.PALb	29.7985	34.2366	36.3455	46.0959	36.3594	31.9993	2129	2349	2276	3236	2445	1917	0.128645	0.362166	0.500531	false
BjuOA04G17510	BjA04.PALb	NA	NA	NA	NA	NA	NA	NA	NA	NA	NA	NA	NA	NA	NA	NA	NA
BjuOA03G16440	BjA03.C4Hb	5.2321	3.4398	2.7509	1.7913	1.7676	0.8627	217	137	100	73	69	30	-1.41495	3.897e-07	2.31682e-06	down
BjuOB08G14750	BjB08.C4Hb	5.8475	5.0025	2.8304	4.1678	4.874	4.0856	297	244	126	208	233	174	-0.114988	0.581478	0.701697	false
BjuOA04G24690	BjA04.C4Hb	4.8218	3.072	2.5998	4.4311	7.0036	6.4784	237	145	112	214	324	267	0.711387	0.000912936	0.003144	false
BjuOB06G19320	BjB06.C4H	73.0633	75.6751	87.1207	58.291	54.1927	55.4429	3170	3153	3313	2485	2213	2017	-0.552602	7.52273e-07	4.32615e-06	false
BjuOA04G24680	BjA04.C4Ha	21.5335	25.4018	17.0252	18.3086	25.0369	24.5689	1039	1177	720	868	1137	994	0.0260442	0.860666	0.911402	false
BjuOB01G12480	BjB01.C4Hb	4.415	4.264	2.8187	1.1641	2.5763	1.4732	193	179	108	50	106	54	-1.2006	4.87233e-06	2.51361e-05	down
BjuOA05G14640	BjA05.C4H	8.548	8.119	5.1127	6.4588	6.8803	5.3135	330	301	173	245	250	172	-0.27869	0.136206	0.236928	false
BjuOA03G16430	BjA03.C4Ha	1.9365	1.6133	1.2704	0.2956	0.1029	0.4619	80	64	46	12	4	16	-2.56205	6.40578e-10	5.43537e-09	down
BjuOB08G14740	BjB08.C4Ha	NA	NA	NA	NA	NA	NA	NA	NA	NA	NA	NA	NA	NA	NA	NA	NA
BjuOB01G12470	BjB01.C4Ha	0.1966	0.0878	0.032	2.0869	2.0593	1.8425	7	3	1	73	69	55	4.1509	8.07075e-15	1.22617e-13	up
BjuOB06G27430	BjB06.4CL	19.9689	19.2519	18.6908	22.0848	19.5859	22.6234	1119	1036	918	1216	1033	1063	0.0911369	0.402283	0.540402	false
BjuOA05G19350	BjA05.4CLa	9.8672	7.8143	7.4504	20.3232	15.831	17.5549	547	416	362	1107	826	816	1.03915	1.10807e-13	1.48903e-12	up
BjuOA05G28690	BjA05.4CLb	7.7132	7.0566	5.8668	6.6725	5.9121	8.1694	420	369	280	357	303	373	-0.0521925	0.737143	0.824466	false
BjuOB07G27220	BjB07.4CL	NA	NA	NA	NA	NA	NA	NA	NA	NA	NA	NA	NA	NA	NA	NA	NA
BjuOB01G35270	BjB01.4CLa	NA	NA	NA	NA	NA	NA	NA	NA	NA	NA	NA	NA	NA	NA	NA	NA
BjuOA03G41450	BjA03.4CLb	0.8784	0.6289	0.9396	0.5215	1.1472	0.8512	48	33	45	28	59	39	-0.0227541	0.947199	0.967558	false
BjuOA05G28700	BjA05.4CLc	0.7495	0.607	0.6414	0.4873	0.4645	0.7946	36	28	27	23	21	32	-0.263043	0.49384	0.626002	false
BjuOA05G28730	BjA05.4CLd	6.2102	5.5955	5.603	4.998	4.8668	7.459	282	244	223	223	208	284	-0.0710677	0.689212	0.788808	false
BjuOA03G41440	BjA03.4CLa	1.5041	1.4967	0.9915	1.3267	1.5626	2.1726	90	86	52	78	88	109	0.276298	0.277811	0.410605	false
BjuO_Contig00240G00150	BjO_Contig.4CL	NA	NA	NA	NA	NA	NA	NA	NA	NA	NA	NA	NA	NA	NA	NA	NA
BjuOB01G35390	BjB01.4CLc	0.842	0.9938	0.9821	1.2379	1.2525	2.0085	45	51	46	65	63	90	0.608417	0.0327171	0.0735191	false
BjuOB01G35280	BjB01.4CLb	NA	NA	NA	NA	NA	NA	NA	NA	NA	NA	NA	NA	NA	NA	NA	NA
BjuOA07G32800	BjA07.4CL	1.8794	1.621	1.6894	0.8308	1.2304	0.883	99	82	78	43	61	39	-0.877663	0.000781146	0.00272965	false
BjuOB03G40650	BjB03.4CL	2.4001	2.7336	1.9895	1.2022	1.4344	1.0287	128	140	93	63	72	46	-1.01526	1.601e-05	7.65245e-05	down
BjuOA10G25270	BjA10.CHS	17.9755	15.511	13.5628	14.5228	8.2837	5.3953	747	619	494	593	324	188	-0.788866	0.0684233	0.135831	false
BjuOB02G39150	BjB02.CHS	12.0338	10.8153	9.4285	9.7572	8.4619	7.5629	482	416	331	384	319	254	-0.379737	0.0104345	0.027557	false
BjuOB05G21330	BjB05.CHS	10.4053	8.2349	9.7052	12.2049	9.3142	8.3454	400	304	327	461	337	269	0.019613	0.906125	0.941243	false
BjuOA02G05680	BjA02.CHSa	9.5086	9.0557	7.7957	19.087	7.5389	6.7242	398	364	286	785	297	236	0.289579	0.561487	0.684782	false
BjuOA03G06290	BjA03.CHS	4.0695	6.7856	7.0073	2.6172	3.2627	2.7989	163	261	246	103	123	94	-1.10655	5.69382e-07	3.31653e-06	down
BjuOB08G03510	BjB08.CHSa	5.9258	6.0671	6.0792	0.5828	0.9259	0.8611	238	234	214	23	35	29	-2.99881	1.6004e-37	1.0926e-35	down
BjuOB08G36390	BjB08.CHSb	NA	NA	NA	NA	NA	NA	NA	NA	NA	NA	NA	NA	NA	NA	NA	NA
BjuOA02G43570	BjA02.CHSb	NA	NA	NA	NA	NA	NA	NA	NA	NA	NA	NA	NA	NA	NA	NA	NA
BjuOB04G05570	BjB04.CHS	NA	NA	NA	NA	NA	NA	NA	NA	NA	NA	NA	NA	NA	NA	NA	NA
BjuOB06G48680	BjB06.CHI	7.084	4.9179	5.0515	3.2377	2.7528	3.2855	216	144	135	97	79	84	-0.937127	8.64654e-06	4.30069e-05	false
BjuOA07G22480	BjA07.CHI	4.3557	4.468	3.5603	5.2931	4.3515	3.2564	134	132	96	160	126	84	0.00566301	0.979307	0.987205	false
BjuOA09G49040	BjA09.CHIa	6.8526	5.2049	3.5872	0	0	0	170	124	78	0	0	0	-9.39149	7.68671e-15	1.17148e-13	down
BjuOA03G63460	BjA03.CHI	NA	NA	NA	NA	NA	NA	NA	NA	NA	NA	NA	NA	NA	NA	NA	NA
BjuOA09G49050	BjA09.CHIb	3.9601	4.8319	4.29	0.6921	0.0425	0.1908	99	116	94	17	1	4	-3.86106	7.79034e-06	3.90169e-05	down
BjuOB05G36770	BjB05.CHI	NA	NA	NA	NA	NA	NA	NA	NA	NA	NA	NA	NA	NA	NA	NA	NA
BjuOB08G55800	BjB08.CHI	NA	NA	NA	NA	NA	NA	NA	NA	NA	NA	NA	NA	NA	NA	NA	NA
BjuOB08G52030	BjB08.F3'H	10.7359	9.0465	7.7154	16.1006	7.0013	6.0634	435	352	274	641	267	206	0.0363035	0.938391	0.962303	false
BjuOA09G45170	BjA09.F3'Ha	4.0788	3.0378	3.5133	30.6522	7.1748	7.0872	151	108	114	1115	250	220	2.03192	0.00493446	0.0142802	up
BjuOB02G65000	BjB02.F3'H	1.0506	1.3763	0.696	0.8623	0.9722	0.6871	31	39	18	25	27	17	-0.365264	0.365968	0.504263	false
BjuOA03G47380	BjA03.F3'H	4.0042	4.5488	4.7951	2.3576	3.2699	3.1179	121	132	127	70	93	79	-0.674673	0.00206462	0.00654933	false
BjuOA04G06200	BjA04.F3'H	1.8591	1.4519	1.0605	4.7302	3.8682	4.111	48	36	24	120	94	89	1.47868	5.7007e-08	3.74478e-07	up
BjuOA09G56610	BjA09.F3'Hb	NA	NA	NA	NA	NA	NA	NA	NA	NA	NA	NA	NA	NA	NA	NA	NA
BjuOB02G42950	BjB02.FLS1	16.3761	16.0846	15.6486	14.0903	15.5056	11.0282	634	598	531	536	565	358	-0.302148	0.0300117	0.0683436	false
BjuOA10G28950	BjA10.FLS1	13.4789	12.6213	11.701	10.6274	10.2172	9.2448	506	455	385	392	361	291	-0.38682	0.00348047	0.0104439	false
BjuOA06G26840	BjA06.FLS3	NA	NA	NA	NA	NA	NA	NA	NA	NA	NA	NA	NA	NA	NA	NA	NA
BjuOB07G17660	BjB07.FLS3	6.1001	5.6565	4.5073	5.6466	6.1109	3.5683	210	187	136	191	198	103	-0.139833	0.499853	0.631113	false
BjuOB04G01740	BjB04.FLS3	4.8258	5.5399	4.7763	4.5268	5.6215	4.1258	166	183	144	153	182	119	-0.144158	0.439245	0.575397	false
BjuOA02G48330	BjA02.FLS3	NA	NA	NA	NA	NA	NA	NA	NA	NA	NA	NA	NA	NA	NA	NA	NA
BjuOA02G48320	BjA02.FLS3	1.644	1.4717	1.6124	0.3816	0.2758	0.3784	57	49	49	13	9	11	-2.25149	1.53343e-08	1.07965e-07	down
BjuOB06G12140	BjB06.FLS2	NA	NA	NA	NA	NA	NA	NA	NA	NA	NA	NA	NA	NA	NA	NA	NA
BjuOA06G26830	BjA06.FLS2	1.4397	1.6658	0.6936	0.0651	0.068	0.0382	45	50	19	2	2	1	-4.51044	5.61381e-09	4.18954e-08	down
BjuOB06G12200	BjB06.FLS6	0	0.0284	0	3.7472	3.5932	4.4887	0	1	0	135	124	138	8.51151	1.34913e-12	1.5937e-11	up
BjuOB07G17600	BjB07.FLS6	NA	NA	NA	NA	NA	NA	NA	NA	NA	NA	NA	NA	NA	NA	NA	NA
BjuOB07G17640	BjB07.FLS1	4.7502	3.1391	3.7521	2.5102	1.9088	3.0505	156	99	108	81	59	84	-0.702314	0.00350994	0.0105218	false
BjuOA09G08480	BjA09.FLS1	NA	NA	NA	NA	NA	NA	NA	NA	NA	NA	NA	NA	NA	NA	NA	NA
BjuOB07G17630	BjB07.FLS6	NA	NA	NA	NA	NA	NA	NA	NA	NA	NA	NA	NA	NA	NA	NA	NA
BjuOB08G49120	BjB08.FLS3	NA	NA	NA	NA	NA	NA	NA	NA	NA	NA	NA	NA	NA	NA	NA	NA
BjuOA06G18590	BjA06.FLS3	NA	NA	NA	NA	NA	NA	NA	NA	NA	NA	NA	NA	NA	NA	NA	NA
BjuOB06G12160	BjB06.FLS3	NA	NA	NA	NA	NA	NA	NA	NA	NA	NA	NA	NA	NA	NA	NA	NA
BjuOA08G37600	BjA08.MT	0.7519	0.101	0.2767	31.1034	7.2415	5.525	31	4	10	1260	281	191	5.24368	5.76529e-07	3.35487e-06	up
BjuOB03G00540	BjB03.MT	0.2136	0.0247	0.1354	14.2284	3.0263	2.0099	9	1	5	589	120	71	5.64499	5.55328e-07	3.24102e-06	up
BjuOA09G03840	BjA09.MTb	NA	NA	NA	NA	NA	NA	NA	NA	NA	NA	NA	NA	NA	NA	NA	NA
BjuOA09G03760	BjA09.Mta	NA	NA	NA	NA	NA	NA	NA	NA	NA	NA	NA	NA	NA	NA	NA	NA
BjuOB07G22650	BjB07.MT	0.0536	0	0.1224	6.5222	0.9971	0.9594	2	0	4	239	35	30	5.54732	5.53013e-05	0.000241097	up
BjuOA10G22790	BjA10.GSTF12	NA	NA	NA	NA	NA	NA	NA	NA	NA	NA	NA	NA	NA	NA	NA	NA
BjuOB05G19330	BjB05.GSTF12	NA	NA	NA	NA	NA	NA	NA	NA	NA	NA	NA	NA	NA	NA	NA	NA
BjuOA02G07450	BjA02.GSTF12	1.1064	1.1833	1.16	2.739	1.0802	1.2125	37	38	34	90	34	34	0.496108	0.175324	0.289211	false
BjuOB02G36650	BjB02.GSTF12	NA	NA	NA	NA	NA	NA	NA	NA	NA	NA	NA	NA	NA	NA	NA	NA
BjuO_Contig00202G00050	BjO_Contig.GSTF12	0.0813	0.127	0.5104	6.2911	5.6603	6.7901	2	3	11	152	131	140	4.69385	8.78973e-28	3.74571e-26	up
BjuOB01G49500	BjB01.GSTF12	11.3727	9.7577	7.1274	7.1729	9.3602	10.841	284	234	156	176	220	227	-0.10776	0.574202	0.695582	false
BjuOB03G36350	BjB03.GSTF6	NA	NA	NA	NA	NA	NA	NA	NA	NA	NA	NA	NA	NA	NA	NA	NA
BjuOA08G37960	BjA08.GSTF6	NA	NA	NA	NA	NA	NA	NA	NA	NA	NA	NA	NA	NA	NA	NA	NA
BjuOA10G01610	BjA10.GSTF6	0.6107	0.5935	0.4181	6.6296	1.6005	1.7965	15	14	9	160	37	37	2.58067	1.09542e-07	6.96335e-07	up

## Sheet: TableS6
Table S6. Statistics of differential expression for candidate genes within the 9.76-Mb interval identified using BSA.
ID	WPS1-1_fpkm	WPS1-2_fpkm	WPS1-3_fpkm	CJS1-1_fpkm	CJS1-2_fpkm	CJS1-3_fpkm	WPS1-1_count	WPS1-2_count	WPS1-3_count	CJS1-1_count	CJS1-2_count	CJS1-3_count	log2FoldChange	pvalue	padj	regulated	chr	start	end
BjuOB03G35450	4.4133	3.9855	4.0554	3.6003	3.6255	3.7918	235	213	200	197	204	206	-0.204965	0.212663	0.385177	false	BB_Chr03	18984661	18987754
BjuOB03G35460	44.4893	38.4507	41.0715	47.2403	45.6251	49.2052	1207	1047	1032	1317	1308	1362	0.166871	0.11509	0.245891	false	BB_Chr03	18988582	18990489
BjuOB03G35470	4.7215	5.7157	6.2135	6.2666	5.7074	5.9053	786	955	958	1072	1004	1003	0.0774089	0.508097	0.685909	false	BB_Chr03	18990533	18998430
BjuOB03G35480	1.1326	1.2775	1.2229	1.7053	1.5168	1.5081	53	60	53	82	75	72	0.354747	0.189075	0.354283	false	BB_Chr03	19019135	19021005
BjuOB03G35490	4.8709	4.0333	4.051	4.8041	4.7652	4.129	148	123	114	150	153	128	0.0515242	0.803607	0.892251	false	BB_Chr03	19023505	19025454
BjuOB03G35510	0.7488	0.6631	0.5165	0.1012	0.1968	0.1019	36	32	23	5	10	5	-2.29212	6.47505e-05	0.000354241	down	BB_Chr03	19037045	19039317
BjuOB03G35560	6.3766	5.4686	6.7978	5.9697	6.4164	5.8544	79	68	78	76	84	74	-0.0586686	0.820699	0.902494	false	BB_Chr03	19070454	19071631
BjuOB03G35690	1.0573	1.7264	0.9513	1.0575	0.7782	0.8636	36	59	30	37	28	30	-0.491748	0.207536	0.378592	false	BB_Chr03	19148149	19150077
BjuOB03G35730	5.1816	4.7341	5.5736	5.8036	5.7177	4.887	265	243	264	305	309	255	0.0557807	0.727369	0.845278	false	BB_Chr03	19180368	19183650
BjuOB03G35740	12.8115	11.735	12.3274	13.7605	12.7295	12.1711	781	718	696	862	820	757	0.0399003	0.718791	0.839817	false	BB_Chr03	19184742	19187613
BjuOB03G35760	4.4154	4.7012	4.4247	4.6058	4.5472	4.95	306	327	284	328	333	350	0.0322233	0.810689	0.896424	false	BB_Chr03	19187852	19191350
BjuOB03G35780	13.3422	14.9481	13.9805	15.5315	14.3844	15.1188	474	533	460	567	540	548	0.0653733	0.560473	0.727938	false	BB_Chr03	19202974	19204740
BjuOB03G35790	1.8174	2.0263	2.5697	0.758	1.9246	2.1206	42	47	55	18	47	50	-0.438929	0.295335	0.482952	false	BB_Chr03	19204918	19206210
BjuOB03G35820	24.3344	21.8773	24.7788	24.6459	25.0991	26.2422	1546	1395	1458	1609	1685	1701	0.0696127	0.489002	0.669423	false	BB_Chr03	19217628	19220757
BjuOB03G35870	4.1405	4.5564	4.6708	1.9846	1.6375	1.5345	201	222	210	99	84	76	-1.40066	1.83335e-12	2.42397e-11	down	BB_Chr03	19238857	19240844
BjuOB03G35880	1.1157	1.8422	1.4456	5.522	5.6414	4.6555	35	58	42	178	187	149	1.82314	5.98155e-13	8.35324e-12	up	BB_Chr03	19243385	19244782
BjuOB03G35900	1.1982	1.5404	1.0642	0	0	0	62	80	51	0	0	0	-8.5508	4.73772e-12	5.99174e-11	down	BB_Chr03	19255700	19257591
BjuOB03G35910	5.0116	5.6324	4.199	0	0	0	125	141	97	0	0	0	-9.4645	5.43297e-15	9.42445e-14	down	BB_Chr03	19260403	19261314
BjuOB03G35940	1.1963	2.709	0.9629	0.6139	0.494	0.6822	55	125	41	29	24	32	-1.45907	0.000526392	0.0024565	down	BB_Chr03	19276876	19279660
BjuOB03G36000	1.8302	1.5831	1.6938	1.2918	1.1991	1.0448	91	79	78	66	63	53	-0.558997	0.0359399	0.0982872	false	BB_Chr03	19315305	19317957
BjuOB03G36010	19.6277	19.2405	22.2749	9.653	25.0656	6.4643	372	366	391	188	502	125	-0.58969	0.315703	0.504897	false	BB_Chr03	19324485	19325782
BjuOB03G36020	20.4031	19.3121	22.2036	17.3995	24.1354	22.5765	380	361	383	333	475	429	0.0244528	0.880565	0.937535	false	BB_Chr03	19326385	19327556
BjuOB03G36030	4.4894	0.4694	4.0507	1.0987	3.0455	0.4967	505	53	422	127	362	57	-0.997085	0.357044	0.547708	false	BB_Chr03	19330700	19335791
BjuOB03G36040	63.5125	64.0381	60.9792	61.9392	60.1046	69.1203	2338	2366	2079	2343	2338	2596	-0.00718791	0.934889	0.966803	false	BB_Chr03	19336061	19338289
BjuOB03G36090	0.8273	4.492	1.3398	0.483	1.2134	0.6892	20	109	30	12	31	17	-1.47685	0.0131973	0.0426431	down	BB_Chr03	19357110	19361122
BjuOB03G36110	31.216	32.3337	26.1147	35.9747	26.4909	32.2026	2247	2336	1741	2661	2015	2365	0.0503976	0.679735	0.813265	false	BB_Chr03	19382092	19385838
BjuOB03G36120	7.889	8.8427	8.658	4.7982	4.7889	5.4177	304	342	309	190	195	213	-0.784592	1.93349e-07	1.4536e-06	false	BB_Chr03	19386161	19388202
BjuOB03G36180	1.7663	2.3927	2.4926	0.98	1.3196	1.1389	114	155	149	65	90	75	-0.973034	6.25701e-05	0.000342984	false	BB_Chr03	19412925	19416828
BjuOB03G36190	12.5004	12.7879	11.8769	22.6553	15.3025	19.9517	1308	1343	1151	2436	1692	2130	0.610735	2.56719e-06	1.6935e-05	false	BB_Chr03	19416900	19420935
BjuOB03G36200	12.0172	15.5506	10.4039	9.1987	10.991	10.3421	328	426	263	258	317	288	-0.336715	0.0499204	0.127975	false	BB_Chr03	19421915	19423548
BjuOB03G36210	271.371	255.776	263.747	260.11	237.017	237.362	7110	6726	6400	7003	6562	6345	-0.135248	0.0943782	0.211528	false	BB_Chr03	19424240	19425838
BjuOB03G36230	2.0759	2.1409	2.2807	2.0556	1.9473	2.1239	114	118	116	116	113	119	-0.111354	0.590958	0.750825	false	BB_Chr03	19433381	19435675
BjuOB03G36240	145.349	192.025	143.243	88.3978	95.7911	111.689	3037	4027	2772	1898	2115	2381	-0.721876	5.21179e-09	4.69987e-08	false	BB_Chr03	19435761	19436524
BjuOB03G36250	5.2986	6.9808	4.5863	5.1563	6.589	6.1376	121	160	97	121	159	143	0.0621848	0.782733	0.879536	false	BB_Chr03	19436668	19437502
BjuOB03G36260	7.9282	5.6002	6.7077	3.9152	11.0303	2.8995	134	95	105	68	197	50	-0.204155	0.619989	0.772415	false	BB_Chr03	19439506	19440204
BjuOB03G36270	41.8371	35.5743	40.8409	43.1119	42.9549	34.9956	730	623	660	773	792	623	0.00505551	0.970257	0.984954	false	BB_Chr03	19440665	19441437
BjuOB03G36280	4.8465	4.7331	5.6992	6.3274	9.1274	8.0424	202	198	220	271	402	342	0.596303	0.00136342	0.00582281	false	BB_Chr03	19441895	19444829
BjuOB03G36290	0.7574	1.3271	0.8742	1.4996	1.2852	1.2799	29	51	31	59	52	50	0.436067	0.208587	0.379838	false	BB_Chr03	19447609	19449612
BjuOB03G36300	23.5524	26.9049	26.4876	26.2785	21.5383	24.6844	505	579	526	579	488	540	-0.112361	0.359094	0.550077	false	BB_Chr03	19449623	19450807
BjuOB03G36310	39.3086	40.4787	38.2098	13.803	16.2221	15.1247	1103	1140	993	398	481	433	-1.41143	1.43768e-36	1.12663e-34	down	BB_Chr03	19451185	19452821
BjuOB03G36320	3.0596	2.7985	2.9515	4.3929	2.9666	4.4736	122	112	109	180	125	182	0.395047	0.0770895	0.180471	false	BB_Chr03	19453680	19455601
BjuOB03G36330	10.3093	11.4673	11.6515	10.3864	10.5993	10.3095	1134	1266	1187	1174	1232	1157	-0.120526	0.192706	0.359243	false	BB_Chr03	19456979	19463662
BjuOB03G36340	0.9835	1.7293	0.8745	3.2655	2.847	2.7786	17	30	14	58	52	49	1.2852	0.00128395	0.00551416	up	BB_Chr03	19465049	19465680
BjuOB03G36370	2.3898	2.6192	2.179	1.7055	1.6083	1.4314	90	99	76	66	64	55	-0.625175	0.0151711	0.0480347	false	BB_Chr03	19476794	19479947
BjuOB03G36380	5.9497	10.3413	4.6415	13.8386	7.9352	13.8098	364	635	263	870	513	862	0.746129	0.0620765	0.152286	false	BB_Chr03	19481733	19484893
BjuOB03G36390	2.3265	2.5808	2.9594	2.3465	2.8523	2.6588	247	275	291	256	320	288	-0.0258454	0.874622	0.934188	false	BB_Chr03	19485001	19490085
BjuOB03G36400	1.9156	1.8636	1.9709	4.7699	4.0841	4.263	170	166	162	435	383	386	1.16213	1.60004e-14	2.6497e-13	up	BB_Chr03	19490234	19494881
BjuOB03G36440	11.8576	14.0372	14.1859	15.3588	12.5899	13.2014	287	341	318	382	322	326	0.0121068	0.934091	0.96649	false	BB_Chr03	19505929	19507833
BjuOB03G36450	18.1024	18.2751	18.5101	18.3941	16.3369	15.6278	453	459	429	473	432	399	-0.151488	0.228185	0.404646	false	BB_Chr03	19508388	19510506
BjuOB03G36470	2.7308	2.6053	2.7422	2.7397	2.3234	2.5507	872	835	811	899	784	831	-0.114054	0.290357	0.477482	false	BB_Chr03	19515281	19529734
BjuOB03G36480	1.4864	1.3328	1.8188	1.5429	1.5942	1.2626	30	27	34	32	34	26	-0.102	0.798081	0.888676	false	BB_Chr03	19539702	19540889
BjuOB03G36490	4.2233	5.3492	4.2479	5.5424	5.4556	5.3671	789	1003	735	1064	1077	1023	0.220098	0.0436457	0.114853	false	BB_Chr03	19541040	19549164
BjuOB03G36580	30.0675	30.6099	32.6821	28.819	27.3579	28.2361	597	610	601	588	574	572	-0.172222	0.119015	0.252146	false	BB_Chr03	19605744	19606627
BjuOB03G36590	3.0535	4.164	2.6975	3.1516	3.2691	2.9324	198	271	162	210	224	194	-0.106668	0.575668	0.739371	false	BB_Chr03	19606861	19610116
BjuOB03G36610	8.0831	8.0535	8.604	10.2407	9.0566	10.6132	212	212	209	276	251	284	0.246177	0.116022	0.247343	false	BB_Chr03	19614789	19615815
BjuOB03G36620	1.9918	1.8664	1.8178	2.4691	3.366	1.6734	84	79	71	107	150	72	0.379311	0.193959	0.360695	false	BB_Chr03	19616397	19617938
BjuOB03G36680	0.3978	0.3642	0.4875	0.0732	0.1933	0.2529	37	34	42	7	19	24	-1.29161	0.00903323	0.0307683	down	BB_Chr03	19634815	19639846
BjuOB03G36690	9.8305	11.8968	10.2	10.4765	8.7584	10.4342	410	498	394	449	386	444	-0.131652	0.321945	0.511731	false	BB_Chr03	19640374	19642527
BjuOB03G36700	15.321	16.5906	13.5769	14.8261	15.7174	16.0262	357	388	293	355	387	381	0.00803531	0.953151	0.976623	false	BB_Chr03	19643021	19644158
BjuOB03G36720	0.3606	0.8584	0.7355	0.6239	0.4361	0.6677	18	43	34	32	23	34	-0.198029	0.656208	0.797689	false	BB_Chr03	19659441	19661445
BjuOB03G36760	1.459	1.6519	1.1219	1.8716	1.4644	2.0584	66	75	47	87	70	95	0.321477	0.25228	0.433946	false	BB_Chr03	19677621	19679757
BjuOB03G36820	11.2635	9.8311	12.1615	7.8449	11.1525	8.2479	605	530	605	433	633	452	-0.31405	0.0609015	0.150037	false	BB_Chr03	19704424	19706640
BjuOB03G36830	5.8367	5.7371	6.4151	5.1196	5.8703	5.4642	223	220	227	201	237	213	-0.154476	0.349562	0.539993	false	BB_Chr03	19708302	19710689
BjuOB03G36850	5.4287	5.8939	6.2295	7.8651	6.5888	8.4227	223	243	237	332	286	353	0.35516	0.0238155	0.0701125	false	BB_Chr03	19738813	19741541
BjuOB03G36860	1.9177	1.4967	1.2769	1.8351	1.4216	1.441	60	47	37	59	47	46	-0.0301345	0.927504	0.962955	false	BB_Chr03	19758676	19759819
BjuOB03G36880	3.1325	3.575	2.0293	1.6073	2.2098	2.0096	55	63	33	29	41	36	-0.608457	0.0957175	0.213788	false	BB_Chr03	19763361	19764002
BjuOB03G36890	1.1172	1.518	1.4257	1.5815	0.9612	1.543	22	30	26	32	20	31	-0.017928	0.966978	0.983453	false	BB_Chr03	19766180	19766989
BjuOB03G36900	95.0973	90.5018	94.3674	98.3637	87.7532	93.2082	3212	3068	2952	3414	3132	3212	-0.0318344	0.705018	0.830618	false	BB_Chr03	19768067	19770119
BjuOB03G36910	1.7676	1.8618	1.6904	1.5236	1.7684	1.485	35	37	31	31	37	30	-0.180411	0.627416	0.777835	false	BB_Chr03	19777498	19778221
BjuOB03G36920	0.9751	1.0929	0.9212	7.8282	12.9183	10.0347	8	9	7	66	112	84	3.34035	3.66062e-14	5.82385e-13	up	BB_Chr03	19781010	19782941
BjuOB03G36940	1.9791	2.0365	1.8566	2.0996	1.6733	1.6059	122	126	106	133	109	101	-0.154423	0.476171	0.658195	false	BB_Chr03	19795501	19797754
BjuOB03G36980	4.4669	4.7684	5.0986	3.9743	4.348	4.6909	70	75	74	64	72	75	-0.16487	0.527954	0.702072	false	BB_Chr03	19843802	19844737
BjuOB03G37000	16.7369	15.6879	16.7489	0.3973	0.1656	0.4573	287	270	266	7	3	8	-5.62666	2.17946e-47	2.50434e-45	down	BB_Chr03	19851427	19852053
BjuOB03G37010	0.1447	0.1081	0.0391	5.2441	4.7232	5.6717	4	3	1	149	138	160	5.69733	1.38736e-23	5.19206e-22	up	BB_Chr03	19855640	19856910
BjuOB03G37020	2.9132	3.9445	3.1858	3.3075	3.6052	4.6857	78	106	79	91	102	128	0.183922	0.460806	0.644935	false	BB_Chr03	19857965	19859045
BjuOB03G37030	6.721	9.4814	7.9004	5.3004	5.1544	4.9758	327	463	356	265	265	247	-0.665941	1.55129e-05	9.27717e-05	false	BB_Chr03	19867054	19869816
BjuOB03G37090	3.5855	3.0566	4.2854	3.4519	3.8105	2.6874	187	160	207	185	210	143	-0.162509	0.448964	0.634656	false	BB_Chr03	19890186	19892092
BjuOB03G37100	3.1569	2.504	2.9783	1.2825	1.1022	0.5708	103	82	90	43	38	19	-1.57663	3.4006e-06	2.20962e-05	down	BB_Chr03	19896000	19897192
BjuOB03G37110	1.1306	1.1264	1.1564	0.2606	0.366	0.2041	38	38	36	9	13	7	-2.06151	2.28922e-05	0.000133879	down	BB_Chr03	19898059	19900077
BjuOB03G37140	0.9086	0.9677	1.3194	0	0	0	29	31	39	0	0	0	-7.60565	3.39165e-09	3.12457e-08	down	BB_Chr03	19916506	19917741
BjuOB03G37150	1.662	1.6007	1.8942	0	0	0	90	87	95	0	0	0	-9.05991	1.0661e-13	1.61649e-12	down	BB_Chr03	19917794	19920706
BjuOB03G37220	6.6337	7.6846	7.2996	0	0	0	209	243	213	0	0	0	-10.3438	5.14285e-18	1.21605e-16	down	BB_Chr03	19962281	19964495
BjuOB03G37230	0.3698	0.7369	0.6988	0.9897	1.2249	1.3366	16	32	28	44	56	59	0.957629	0.0139503	0.0446682	false	BB_Chr03	19985618	19987544
BjuOB03G37260	39.8365	37.1078	38.4371	24.1162	23.9426	24.6398	2228	2083	1991	1386	1415	1406	-0.694499	8.15762e-15	1.39664e-13	false	BB_Chr03	20016342	20019799
BjuOB03G37270	4.9813	4.963	5.1686	1.7877	1.6048	1.5582	282	282	271	104	96	90	-1.63737	2.03177e-20	5.99068e-19	down	BB_Chr03	20021723	20026798
BjuOB03G37300	1.1883	1.1839	2.2361	1.1894	1.0602	1.3976	35	35	61	36	33	42	-0.36432	0.353098	0.543558	false	BB_Chr03	20040270	20041346
BjuOB03G37320	22.8827	25.0015	23.0298	22.2682	23.973	23.1308	383	420	357	383	424	395	-0.0570561	0.65002	0.793429	false	BB_Chr03	20045702	20046647
BjuOB03G37330	4.2621	5.9431	4.646	5.1399	4.458	4.887	418	585	422	518	462	489	-0.0594764	0.671311	0.807683	false	BB_Chr03	20062561	20066513
BjuOB03G37340	8.789	7.9967	7.3192	6.9823	5.9707	7.2338	599	547	462	489	430	503	-0.285335	0.0341633	0.0942171	false	BB_Chr03	20068634	20071208
BjuOB03G37360	0.711	1.4842	1.974	0.7907	0.5447	0.8296	21	44	54	24	17	25	-0.967657	0.0390931	0.105171	false	BB_Chr03	20076694	20077773
BjuOB03G37390	10.3783	8.7653	9.9441	4.5482	5.9839	4.4461	151	128	134	68	92	66	-0.984026	4.03785e-05	0.000228166	false	BB_Chr03	20113495	20114484
BjuOB03G37400	15.5209	15.7962	18.0177	13.0655	12.6155	13.066	652	666	701	564	560	560	-0.375441	0.00127879	0.00549371	false	BB_Chr03	20115030	20118100
BjuOB03G37420	1.9765	1.9419	1.1559	0.0534	0.1818	0.1345	72	71	39	2	7	5	-3.79913	7.29513e-12	9.03587e-11	down	BB_Chr03	20123386	20125031
BjuOB03G37430	35.2103	31.2585	33.2246	25.5522	21.5732	22.7122	468	417	409	349	303	308	-0.542914	0.000104714	0.000554685	false	BB_Chr03	20130512	20131358
BjuOB03G37460	0.699	0.5658	0.8962	0.0142	0	0.0143	48	39	57	1	0	1	-6.29181	1.36942e-08	1.17535e-07	down	BB_Chr03	20138664	20143886
BjuOB03G37470	3.3466	3.4578	3.7918	6.2722	5.3175	5.7908	81	84	85	156	136	143	0.687117	0.0014111	0.00600577	false	BB_Chr03	20144206	20145537
BjuOB03G37480	8.6356	11.2179	10.0322	10.3716	10.1894	10.5532	158	206	170	195	197	197	0.0341664	0.843827	0.91652	false	BB_Chr03	20146483	20147815
BjuOB03G37490	2.9399	3.5615	3.4087	4.6002	4.1257	3.52	176	214	189	283	261	215	0.280594	0.104877	0.229243	false	BB_Chr03	20149571	20152474
BjuOB03G37500	0.1754	0.1248	0.0541	0.9024	0.8182	0.9948	14	10	4	74	69	81	2.89767	4.56491e-11	5.17153e-10	up	BB_Chr03	20155326	20164290
BjuOB03G37510	6.0013	6.111	6.8465	6.2993	5.6257	5.9561	636	650	672	686	630	644	-0.111787	0.329461	0.52001	false	BB_Chr03	20167589	20172439
BjuOB03G37520	1.4937	1.4673	1.3402	1.7402	1.4335	1.629	71	70	59	85	72	79	0.13044	0.61588	0.76944	false	BB_Chr03	20180396	20183976
BjuOB03G37530	2.9433	10.4048	3.514	6.9127	6.4545	5.7141	104	369	115	251	241	206	0.173087	0.753809	0.861968	false	BB_Chr03	20185506	20186797
BjuOB03G37540	5.8814	5.1412	6.4701	4.7516	4.9882	4.9488	106	93	108	88	95	91	-0.279484	0.232127	0.40957	false	BB_Chr03	20193150	20194320
BjuOB03G37560	1.4884	0.4488	1.8186	1.2769	3.8365	2.1115	76	23	86	67	207	110	0.909772	0.207931	0.379015	false	BB_Chr03	20202158	20207132
BjuOB03G37600	34.9206	32.8572	34.6388	30.6379	36.0168	31.5415	701	662	644	632	764	646	-0.087233	0.471264	0.653774	false	BB_Chr03	20261248	20262243
BjuOB03G37630	1.1587	1.0445	1.688	0.2506	0.3307	0.3786	63	57	85	14	19	21	-2.04647	1.44336e-07	1.10173e-06	down	BB_Chr03	20275760	20278913
BjuOB03G37640	1.4595	0.6633	2.1841	0.7475	1.4539	0.9537	57	26	79	30	60	38	-0.479146	0.292298	0.479545	false	BB_Chr03	20284390	20287686
BjuOB03G37650	5.586	4.66	5.6633	7.7578	6.7377	6.8113	295	247	277	421	376	367	0.391888	0.0108199	0.0359447	false	BB_Chr03	20289421	20293843
BjuOB03G37660	3.0675	3.8735	3.4184	2.618	2.4528	2.5886	187	237	193	164	158	161	-0.460223	0.00798382	0.0276883	false	BB_Chr03	20293963	20296443
BjuOB03G37670	12.6964	14.5923	14.5721	15.347	15.7757	17.7843	508	586	540	631	667	726	0.199235	0.0931454	0.209231	false	BB_Chr03	20298447	20300072
BjuOB03G37680	5.8189	6.8161	5.179	3.9791	4.1672	4.0077	74	87	61	52	56	52	-0.576673	0.0383022	0.103491	false	BB_Chr03	20301481	20302071
BjuOB03G37710	10.8916	10.1561	10.6614	11.2591	10.8923	10.988	546	511	495	580	577	562	0.0357939	0.755884	0.863255	false	BB_Chr03	20313236	20315456
BjuOB03G37720	10.4129	10.5109	9.0313	9.502	8.7556	9.0348	305	309	245	286	271	270	-0.161822	0.269767	0.45406	false	BB_Chr03	20316275	20317594
BjuOB03G37730	17.0204	17.309	17.4268	2.3988	2.4438	2.4736	290	296	275	42	44	43	-2.84917	1.45093e-43	1.49575e-41	down	BB_Chr03	20319904	20320946
BjuOB03G37750	0	0	0	2.6204	2.3471	2.4309	0	0	0	38	35	35	7.50138	4.47274e-09	4.05369e-08	up	BB_Chr03	20330236	20331107
BjuOB03G37810	0	0	0	45.287	46.4863	43.1989	0	0	0	378	399	358	10.8948	5.46084e-20	1.53967e-18	up	BB_Chr03	20356032	20357019
BjuOB03G37830	4.3793	5.7301	3.703	4.9549	4.3191	4.0079	166	218	130	193	173	155	-0.0807505	0.693701	0.822874	false	BB_Chr03	20379036	20383630
BjuOB03G37840	4.8516	4.6216	4.6762	2.8789	2.9339	3.1779	205	196	183	125	131	137	-0.681786	0.000166425	0.000850686	false	BB_Chr03	20385967	20388185
BjuOB03G37850	6.5892	7.5875	6.8812	8.7774	7.5134	8.2052	122	141	118	167	147	155	0.191856	0.316541	0.505788	false	BB_Chr03	20420123	20421480
BjuOB03G37870	12.8454	14.3759	11.9019	7.2968	5.5692	6.5293	430	483	369	251	197	223	-1.03951	6.59957e-12	8.2144e-11	down	BB_Chr03	20424749	20426726
BjuOB03G37880	6.969	7.1805	7.2481	5.5537	4.6391	4.5537	381	394	367	312	268	254	-0.56447	7.00054e-05	0.000381199	false	BB_Chr03	20427481	20430778
BjuOB03G37900	4.2731	5.6444	5.3653	2.914	3.4158	2.4432	264	350	307	185	223	154	-0.822425	7.16542e-06	4.4738e-05	false	BB_Chr03	20441713	20448400
BjuOB03G37910	4.1236	4.4648	4.6068	4.5	3.9926	5.1398	173	188	179	194	177	220	0.0201094	0.910028	0.953726	false	BB_Chr03	20453023	20455620
BjuOB03G37920	6.6071	6.4602	7.0009	0	0	0	161	158	158	0	0	0	-9.86803	2.22242e-16	4.46515e-15	down	BB_Chr03	20457057	20458508
BjuOB03G37930	13.0903	9.7039	16.2212	1.1467	3.0665	1.173	711	529	816	64	176	65	-2.88153	5.3557e-08	4.29702e-07	down	BB_Chr03	20463607	20466204
BjuOB03G37940	3.506	4.3066	3.7855	2.0564	2.5906	1.7103	219	270	219	132	171	109	-0.889182	9.90187e-06	6.07041e-05	false	BB_Chr03	20476917	20480178
BjuOB03G37950	0	0	0	34.439	35.524	37.4178	0	0	0	1054	1118	1137	12.4391	8.00332e-26	3.45397e-24	up	BB_Chr03	20484560	20486570
BjuOB03G37960	0	0	0	67.7174	61.4262	60.2859	0	0	0	491	458	434	11.1798	5.13735e-21	1.59735e-19	up	BB_Chr03	20488892	20489436
BjuOB03G38000	0	0	0	4.0759	2.8935	3.0378	0	0	0	100	73	74	8.69437	1.49163e-12	1.99434e-11	up	BB_Chr03	20529854	20530820
BjuOB03G38010	0	0	0	6.7862	7.1202	7.8241	0	0	0	152	164	174	9.68377	8.39391e-16	1.58286e-14	up	BB_Chr03	20531706	20533130
BjuOB03G38020	0.3844	0.5266	0.4842	1.0131	0.6214	0.8634	24	33	28	65	41	55	0.813818	0.0264526	0.0764739	false	BB_Chr03	20534455	20536737
BjuOB03G38040	1.739	1.5385	1.3111	1.882	1.7876	1.8661	116	103	81	129	126	127	0.241324	0.27309	0.457851	false	BB_Chr03	20542438	20544876
BjuOB03G38050	15.9301	15.5523	13.4831	17.6457	15.5003	16.1376	745	730	584	848	766	770	0.104233	0.364069	0.555109	false	BB_Chr03	20548836	20550545
BjuOB03G38070	12.7378	9.2149	13.5727	13.8842	13.2982	13.0938	533	387	526	597	588	559	0.149573	0.358359	0.549273	false	BB_Chr03	20555302	20558595
BjuOB03G38080	1.3808	1.4308	1.2226	6.0738	5.4883	5.3324	50	52	41	226	210	197	2.03821	3.06586e-20	8.8988e-19	up	BB_Chr03	20558832	20561459
BjuOB03G38090	11.3026	13.8601	10.1176	10.9521	11.6561	12.5457	234	288	194	233	255	265	-0.0295914	0.859985	0.925362	false	BB_Chr03	20561719	20563072
BjuOB03G38110	6.0424	6.8675	5.8868	8.2069	7.7442	7.0696	604	689	545	843	818	721	0.267007	0.0176201	0.0544586	false	BB_Chr03	20568162	20571953
BjuOB03G38130	10.9845	10.7327	9.6979	10.8963	11.7161	11.5396	362	355	296	369	408	388	0.0935964	0.486975	0.667449	false	BB_Chr03	20582872	20584556
BjuOB03G38140	12.0793	5.6923	10.6043	2.3828	14.4435	0.4266	444	210	361	90	561	16	-0.740532	0.549292	0.719329	false	BB_Chr03	20585079	20586422
BjuOB03G38150	2.8223	3.4589	2.2113	3.8645	2.0327	3.5495	113	139	82	159	86	145	0.125246	0.650272	0.793575	false	BB_Chr03	20586596	20588598
BjuOB03G38160	2.7497	1.6321	1.895	2.0496	2.2699	1.8923	47	28	30	36	41	33	-0.0471995	0.903333	0.950166	false	BB_Chr03	20592962	20593586
BjuOB03G38170	5.0681	4.9196	5.801	5.2496	5.4137	5.4152	233	227	247	248	263	254	-0.000323831	0.998365	0.999023	false	BB_Chr03	20601091	20603114
BjuOB03G38180	2.5282	2.4326	2.5737	1.7995	2.2831	2.124	175	169	165	128	167	150	-0.305426	0.112043	0.240928	false	BB_Chr03	20617277	20620729
BjuOB03G38310	6.525	7.3598	7.9757	7.5478	6.5244	8.0847	53	60	60	63	56	67	-0.00673835	0.981224	0.990359	false	BB_Chr03	20734081	20735030
BjuOB03G38330	1.5875	1.7348	1.6588	2.3423	1.3085	1.3552	31	34	30	47	27	27	-0.0218943	0.956972	0.978656	false	BB_Chr03	20737149	20738522
BjuOB03G38390	24.6153	23.5729	24.5135	19.5356	28.9485	31.8561	103	99	95	84	128	136	0.118492	0.637029	0.784452	false	BB_Chr03	20777007	20777159
BjuOB03G38400	23.7625	24.3746	25.2783	23.9778	26.0556	25.8688	271	279	267	281	314	301	0.0221763	0.877324	0.935613	false	BB_Chr03	20777258	20777761
BjuOB03G38420	1.8506	2.4796	1.6766	1.4283	1.4896	2.3559	87	117	73	69	74	113	-0.211986	0.457288	0.641994	false	BB_Chr03	20786226	20788352
BjuOB03G38430	2.4988	2.0832	3.0284	4.5657	5.2121	6.2479	49	41	55	92	108	125	1.04775	0.000211919	0.00106214	up	BB_Chr03	20801018	20801734
BjuOB03G38440	3.2901	3.9734	3.364	4.6328	4.741	5.2035	132	160	125	191	201	213	0.430867	0.0169678	0.0527854	false	BB_Chr03	20806365	20810064
BjuOB03G38480	2.3526	2.7015	2.0665	1.5521	1.5848	1.8759	59	68	48	40	42	48	-0.532503	0.0869722	0.19834	false	BB_Chr03	20839944	20841414
BjuOB03G38490	1.5199	1.7715	1.6411	0.8372	0.977	1.0962	53	62	53	30	36	39	-0.785774	0.0161952	0.0507395	false	BB_Chr03	20845678	20847432
BjuOB03G38500	16.0216	20.6794	16.6109	17.245	15.4491	14.0676	528	684	507	584	538	473	-0.213009	0.110934	0.239225	false	BB_Chr03	20851172	20853127
BjuOB03G38520	3.7985	4.6225	4.4301	4.4725	4.514	4.2062	262	320	283	317	329	296	0.0136742	0.924097	0.961305	false	BB_Chr03	20859301	20863572
BjuOB03G38530	58.8305	55.5259	48.8263	57.4184	50.7015	47.8686	1366	1294	1050	1370	1244	1134	-0.0932544	0.412466	0.602009	false	BB_Chr03	20863802	20864650
BjuOB03G38540	7.1375	8.1046	6.1135	3.9967	4.6036	4.2209	179	204	142	103	122	108	-0.760631	0.000170216	0.000868551	false	BB_Chr03	20869808	20871393
BjuOB03G38580	18.2498	14.2717	16.0966	12.8817	12.4962	13.2127	1125	883	919	816	814	831	-0.363905	0.00407812	0.0153835	false	BB_Chr03	20915133	20917499
BjuOB03G38590	2.4789	2.7506	2.0074	1.9738	1.4396	1.6566	44	49	33	36	27	30	-0.541699	0.140546	0.284741	false	BB_Chr03	20920739	20921755
BjuOB03G38600	3.3161	3.3692	2.6854	3.588	2.8285	3.7207	152	155	114	169	137	174	0.0844421	0.678914	0.812873	false	BB_Chr03	20926538	20929027
BjuOB03G38640	0.5944	0.7019	0.5704	0.7284	0.6458	0.6041	27	32	24	34	31	28	0.0578566	0.884184	0.939701	false	BB_Chr03	20957310	20959038
BjuOB03G38650	0.8552	1.3587	1.148	1.417	0.8093	0.9741	37	59	46	63	37	43	-0.0958266	0.786618	0.881682	false	BB_Chr03	20970014	20972454
BjuOB03G38660	7.27	6.7191	7.1551	7.9473	8.0051	8.0999	373	346	340	419	434	424	0.158262	0.221707	0.396481	false	BB_Chr03	20974253	20976363
BjuOB03G38670	15.2849	17.6391	16.2006	16.1026	14.8628	15.3592	436	505	428	472	448	447	-0.110293	0.353122	0.543581	false	BB_Chr03	20976897	20977939
BjuOB03G38680	11.0288	12.766	12.4918	15.5904	13.0975	13.3709	612	711	642	889	768	757	0.186915	0.101567	0.223722	false	BB_Chr03	20978701	20981752
BjuOB03G38700	11.495	13.4673	12.9104	15.852	12.6821	15.1166	199	234	207	282	232	267	0.178401	0.271193	0.455746	false	BB_Chr03	20989410	20990257
BjuOB03G38710	3.3445	3.5389	3.7044	3.5238	3.7375	3.6677	387	411	397	419	457	433	0.0201325	0.87204	0.93273	false	BB_Chr03	20991797	20997998
BjuOB03G38720	2.0314	2.491	2.109	0.6083	2.1442	0.9189	26	32	25	8	29	12	-0.868009	0.113357	0.2431	false	BB_Chr03	21001219	21001973
BjuOB03G38780	1.5034	3.3915	1.6539	2.9813	2.2549	4.2261	53	120	54	108	84	152	0.512682	0.132582	0.27274	false	BB_Chr03	21023287	21024662
BjuOB03G38870	2.6798	3.1897	3.1654	4.4806	3.6594	3.4375	149	178	163	256	215	195	0.332144	0.0686971	0.164978	false	BB_Chr03	21097509	21105216
BjuOB03G38880	3.7527	6.8388	4.0172	6.8668	6.8902	7.7649	117	214	116	220	227	247	0.53963	0.0169456	0.0527301	false	BB_Chr03	21109717	21111030
BjuOB03G38950	0.8441	1.2783	1.2759	0.9857	1.278	0.9927	25	38	35	30	40	30	-0.0811119	0.83622	0.912079	false	BB_Chr03	21174006	21175748
BjuOB03G38960	4.9136	5.2771	4.6163	7.4519	4.8915	6.5047	77	83	67	120	81	104	0.319052	0.211208	0.383276	false	BB_Chr03	21182287	21183266
BjuOB03G39000	2.2027	1.5362	1.3675	1.2861	1.8239	1.0255	40	28	23	24	35	19	-0.332725	0.456816	0.641568	false	BB_Chr03	21224792	21226519
BjuOB03G39010	177.552	167.549	165.506	202.33	175.87	182.15	3234	3063	2792	3787	3385	3385	0.105472	0.233569	0.411583	false	BB_Chr03	21226807	21227818
BjuOB03G39040	5.5925	7.6152	5.8946	4.95	3.7047	5.2465	210	287	205	191	147	201	-0.483654	0.0125289	0.0407831	false	BB_Chr03	21242047	21243419
BjuOB03G39080	5.8203	7.0922	4.9267	6.9863	5.6423	6.1022	287	351	225	354	294	307	0.0446492	0.788352	0.88257	false	BB_Chr03	21267978	21270766
BjuOB03G39110	6.9374	1.7756	8.0746	1.3316	8.0709	0.2183	218	56	235	43	268	7	-0.831504	0.531663	0.705285	false	BB_Chr03	21283167	21284763
BjuOB03G39130	156.143	152.784	143.965	149.575	139.763	138.8	2622	2575	2239	2581	2480	2378	-0.108656	0.191484	0.357502	false	BB_Chr03	21289833	21290968
BjuOB03G39170	6.7398	6.6887	4.8705	4.1832	7.2821	4.3432	254	253	170	162	290	167	-0.233411	0.336338	0.527006	false	BB_Chr03	21318645	21320600
BjuOB03G39190	1.4976	1.3102	2.0114	1.8484	2.1432	0.9309	41	36	51	52	62	26	0.00562763	0.98875	0.9942	false	BB_Chr03	21324264	21325440
BjuOB03G39200	7.9688	7.6531	7.548	6.1871	9.4197	6.4289	277	267	243	221	346	228	-0.0965884	0.619658	0.772199	false	BB_Chr03	21332373	21334751
BjuOB03G39210	3.0904	3.1829	3.768	3.3116	2.7603	2.7398	178	184	201	196	168	161	-0.21553	0.243843	0.423976	false	BB_Chr03	21335769	21339202
BjuOB03G39220	3.6077	4.566	3.5795	3.6057	2.9528	4.1094	37	47	34	38	32	43	-0.166205	0.640867	0.786933	false	BB_Chr03	21339837	21341122
BjuOB03G39240	3.4751	3.3119	3.3255	3.6985	2.8047	3.7934	299	286	265	327	255	333	-0.00351885	0.982606	0.991116	false	BB_Chr03	21349278	21352924
BjuOB03G39250	4.2584	4.4755	4.0935	3.4096	3.6388	3.6807	237	250	211	195	214	209	-0.283758	0.0718007	0.170802	false	BB_Chr03	21359630	21362840
BjuOB03G39280	1.1369	0.8039	1.0296	0.8922	0.5553	0.6111	31	22	26	25	16	17	-0.562125	0.231219	0.408278	false	BB_Chr03	21383521	21386697
BjuOB03G39290	27.1082	30.359	29.6097	34.6283	27.6423	30.9979	774	870	783	1016	834	903	0.0721815	0.516704	0.693198	false	BB_Chr03	21391111	21392842
BjuOB03G39300	0.5935	1.0027	0.8916	0.5776	0.9524	0.8852	23	39	32	23	39	35	-0.0608463	0.883846	0.939462	false	BB_Chr03	21394969	21396589
BjuOB03G39310	6.1467	8.6713	9.2729	7.4072	7.0945	8.3331	214	303	299	265	261	296	-0.100592	0.574206	0.738343	false	BB_Chr03	21403019	21410006
BjuOB03G39330	22.216	25.018	23.4013	26.049	27.9274	27.3292	737	833	719	888	979	925	0.178012	0.0746644	0.176074	false	BB_Chr03	21425407	21429700
BjuOB03G39360	2.5134	2.7685	2.5911	3.0605	3.1913	2.8349	199	220	190	249	267	229	0.181658	0.249157	0.430124	false	BB_Chr03	21435539	21440236
BjuOB03G39430	1.7946	2.0953	1.6349	0.6549	0.7165	1.2367	64	75	54	24	27	45	-1.10939	0.00182282	0.00753317	down	BB_Chr03	21503567	21505391
BjuOB03G39440	3.7944	3.5514	3.6003	3.0212	2.938	2.1413	33	31	29	27	27	19	-0.461157	0.265721	0.449239	false	BB_Chr03	21531530	21532538
BjuOB03G39450	0.298	0.3426	1.1386	0.0669	0.2495	0.1236	26	30	92	6	23	11	-2.03562	0.00104557	0.00457767	down	BB_Chr03	21532826	21538142
BjuOB03G39500	1.95	2.1041	1.9308	2.5191	2.071	2.5038	229	248	210	304	257	300	0.217796	0.158217	0.310816	false	BB_Chr03	21566011	21571375
BjuOB03G39520	3.4738	3.6393	3.7508	4.4991	4.0488	3.9431	272	286	272	362	335	315	0.174763	0.213902	0.38669	false	BB_Chr03	21572024	21575536
BjuOB03G39530	6.4403	8.7627	8.3745	7.6826	9.1749	9.0274	93	127	112	114	140	133	0.112587	0.609276	0.764945	false	BB_Chr03	21577793	21578943
BjuOB03G39540	5.0693	3.2736	2.5847	4.7961	5.9966	4.2325	108	70	51	105	135	92	0.427968	0.157178	0.309344	false	BB_Chr03	21579145	21580729
BjuOB03G39570	1.3433	1.5352	1.5997	1.8455	2.0189	2.0523	68	78	75	96	108	106	0.37754	0.113606	0.24352	false	BB_Chr03	21589144	21591181
BjuOB03G39590	8.7659	7.602	9.6314	8.5442	9.9547	8.7568	625	544	636	626	750	637	0.0402997	0.77197	0.873262	false	BB_Chr03	21591743	21595042
BjuOB03G39600	0.5262	0.5424	0.6074	0.9712	1.099	1.0849	29	30	31	55	64	61	0.887978	0.00744565	0.0260565	false	BB_Chr03	21602734	21606676
BjuOB03G39630	14.5253	13.2801	15.3474	11.3641	11.7757	11.5395	1214	1114	1188	976	1040	984	-0.34342	0.00129116	0.00554216	false	BB_Chr03	21625874	21630503
BjuOB03G39640	19.5288	20.2853	17.6462	20.8913	17.9566	15.2041	141	147	118	155	137	112	-0.115309	0.580573	0.743262	false	BB_Chr03	21642447	21642807
BjuOB03G39650	25.7348	23.5729	23.59	20.6372	21.1758	18.3814	682	627	579	562	593	497	-0.303854	0.0130926	0.0423611	false	BB_Chr03	21642926	21643894
BjuOB03G39660	51.1457	28.9547	51.1505	23.5639	41.9146	22.8187	2522	1433	2336	1194	2184	1148	-0.60327	0.144148	0.290061	false	BB_Chr03	21656216	21658446
BjuOB03G39670	0.2013	0.869	0.1449	0.2829	0.6984	0.2411	9	39	6	13	33	11	0.0112373	0.987724	0.993771	false	BB_Chr03	21666098	21667938
BjuOB03G39680	16.5784	19.1632	18.2387	18.2084	17.509	17.8269	793	920	808	895	885	870	-0.0369923	0.704257	0.830101	false	BB_Chr03	21673188	21675412
BjuOB03G39690	4.55	4.5662	3.4531	2.246	3.2762	2.973	138	139	97	70	105	92	-0.590113	0.0171298	0.0532202	false	BB_Chr03	21702452	21703560
BjuOB03G39720	5.5401	11.5128	7.6908	8.9342	8.2387	9.774	35	73	45	58	55	63	0.1036	0.757768	0.864475	false	BB_Chr03	21736901	21739101
BjuOB03G39790	3.903	3.2747	3.6227	1.3327	1.8792	2.1476	57	48	49	20	29	32	-1.03872	0.00474099	0.0175406	down	BB_Chr03	21800882	21802110
BjuOB03G39820	12.4784	19.5326	12.6376	25.1024	15.3789	20.6686	387	608	363	800	504	654	0.430704	0.0272188	0.0782987	false	BB_Chr03	21817557	21819352
BjuOB03G39830	2.7766	2.2275	4.0103	1.158	1.7745	1.343	77	62	103	33	52	38	-1.10212	0.00126924	0.00545688	down	BB_Chr03	21820431	21821810
BjuOB03G39840	11.3043	11.9119	9.3927	11.4535	10.9619	10.3958	243	257	187	253	249	228	-0.0178149	0.912691	0.955316	false	BB_Chr03	21821869	21824305
BjuOB03G39850	6.2285	9.4872	7.2815	5.5162	6.8908	6.7855	278	425	301	253	325	309	-0.280948	0.113239	0.242928	false	BB_Chr03	21831158	21833935
BjuOB03G39890	1.8298	1.4523	1.8417	1.5392	2.5827	2.067	59	47	55	51	88	68	0.24685	0.437779	0.624614	false	BB_Chr03	21870306	21872637
BjuOB03G39900	2.6184	1.87	1.5011	2.5706	2.1709	2.9297	113	81	60	114	99	129	0.323467	0.237137	0.415875	false	BB_Chr03	21878484	21880381
BjuOB03G39910	12.7269	15.7459	14.2281	17.5569	15.4557	16.1904	819	1017	848	1161	1051	1063	0.179549	0.0849459	0.194711	false	BB_Chr03	21890921	21894108
BjuOB03G39920	6.316	7.0443	6.3233	7.7289	6.557	7.7266	536	600	497	674	588	669	0.134566	0.248006	0.428732	false	BB_Chr03	21894332	21897495
BjuOB03G39930	23.0304	23.5081	20.2391	22.8291	18.6568	21.8655	1021	1046	831	1040	874	989	-0.103919	0.356482	0.547065	false	BB_Chr03	21900673	21903399
BjuOB03G39940	9.8363	9.8696	9.9825	12.7178	11.0189	10.7991	283	285	266	376	335	317	0.190752	0.180548	0.342693	false	BB_Chr03	21903938	21905918
BjuOB03G39950	296.904	333.639	272.614	313.444	285.112	284.542	21924	24727	18644	23784	22247	21437	-0.0576406	0.492075	0.672196	false	BB_Chr03	21929360	21932814
BjuOB03G39960	0.9121	0.8409	0.5291	0	0.0129	0	67	62	36	0	1	0	-7.3625	4.08178e-09	3.71927e-08	down	BB_Chr03	21967030	21970599
BjuOB03G39980	4.3866	6.3899	5.0811	2.7153	4.1775	1.415	316	462	339	201	318	104	-0.949239	0.00110856	0.00483147	false	BB_Chr03	22032867	22036940
BjuOB03G40000	2.5854	3.8332	2.0272	2.6957	2.4758	1.9307	84	125	61	90	85	64	-0.271713	0.352167	0.542664	false	BB_Chr03	22047317	22049894
BjuOB03G40010	4.2113	4.4382	4.5471	4.6146	3.6716	4.7127	381	403	381	429	351	435	-0.0496815	0.723361	0.84269	false	BB_Chr03	22054335	22058451
BjuOB03G40050	2.8235	3.7978	3.5398	3.3125	3.058	3.3824	180	243	209	217	206	220	-0.0830584	0.627108	0.777557	false	BB_Chr03	22067055	22069621
BjuOB03G40060	0.7436	1.2066	1.0552	0.9718	0.5831	0.7705	35	57	46	47	29	37	-0.39459	0.281737	0.467752	false	BB_Chr03	22077553	22079535
BjuOB03G40070	2.2355	4.1527	2.2501	5.2729	7.6735	7.4647	59	110	55	143	214	201	1.22283	1.00623e-05	6.16606e-05	up	BB_Chr03	22087543	22089096
BjuOB03G40080	9.1108	15.0383	15.805	10.9349	15.6631	14.9127	300	497	482	370	545	501	0.0358867	0.861334	0.92609	false	BB_Chr03	22096507	22101645
BjuOB03G40100	3.0728	4.4479	5.2584	2.4449	2.8531	3.277	159	231	252	130	156	173	-0.597959	0.00804375	0.0278669	false	BB_Chr03	22106222	22110158
BjuOB03G40110	5.5661	6.4526	5.8208	6.3364	6.0625	7.2225	318	370	308	372	366	421	0.111618	0.41617	0.605455	false	BB_Chr03	22112095	22114824
BjuOB03G40120	17.8252	19.5816	17.1313	18.0455	15.015	14.9752	273	301	243	284	243	234	-0.209984	0.17253	0.331259	false	BB_Chr03	22124200	22125181
BjuOB03G40130	2.7287	4.4859	2.357	6.7271	4.9924	5.3044	60	99	48	152	116	119	0.807374	0.00387495	0.0147025	false	BB_Chr03	22126507	22127310
BjuOB03G40140	8.6858	9.2124	9.3783	13.6332	13.5891	14.8982	124	132	124	200	205	217	0.600796	0.000792268	0.00356075	false	BB_Chr03	22127960	22128968
BjuOB03G40150	2.2724	2.367	1.7472	1.5748	0.8146	1.2486	66	69	47	47	25	37	-0.842902	0.0162895	0.050998	false	BB_Chr03	22131238	22133917
BjuOB03G40180	2.7871	2.6888	2.5317	3.0567	3.2865	3.4472	126	122	106	142	157	159	0.262824	0.182647	0.345564	false	BB_Chr03	22141659	22143594
BjuOB03G40190	10.0868	8.125	8.5195	2.8696	6.9667	2.5314	496	401	388	145	362	127	-1.1348	0.0200859	0.0608579	false	BB_Chr03	22158454	22160666
BjuOB03G40210	25.0528	30.843	29.6794	36.1212	36.2087	37.8995	679	839	745	1006	1037	1048	0.340908	0.00126193	0.00542669	false	BB_Chr03	22167309	22168299
BjuOB03G40220	14.4997	19.0529	15.4288	6.5439	11.1365	10.2983	69	91	68	32	56	50	-0.828651	0.00819812	0.0283261	false	BB_Chr03	22169643	22169983
BjuOB03G40290	0.5457	1.0365	0.8286	0.8962	0.7908	1.0364	32	61	45	54	49	62	0.154874	0.647977	0.791938	false	BB_Chr03	22211348	22213817
BjuOB03G40300	8.8959	9.2678	7.779	9.2824	9.6349	9.2165	263	275	213	282	301	278	0.0905824	0.544749	0.71566	false	BB_Chr03	22213912	22215304
BjuOB03G40310	5.4869	5.8702	5.8272	7.8635	6.2849	7.244	366	393	360	539	443	493	0.288539	0.0278047	0.0796331	false	BB_Chr03	22215874	22220443
BjuOB03G40320	8.9536	9.0004	9.2194	8.2783	8.5638	8.1344	561	566	535	533	567	520	-0.148044	0.18809	0.352852	false	BB_Chr03	22220905	22223898
BjuOB03G40330	0.5163	0.738	0.5089	0.6771	0.5948	0.506	23	33	21	31	28	23	-0.0118324	0.977937	0.988642	false	BB_Chr03	22226406	22229045
BjuOB03G40340	5.7062	7.2438	5.2018	7.3917	7.1408	5.9976	456	581	385	607	603	489	0.154267	0.294525	0.482108	false	BB_Chr03	22232413	22237130
BjuOB03G40350	19.6826	22.4941	20.227	29.1475	20.5848	25.8187	1265	1451	1204	1925	1398	1693	0.248531	0.0430463	0.113537	false	BB_Chr03	22242539	22246682
BjuOB03G40370	1.6495	1.3239	1.1874	0.2229	0.5637	0.5838	36	29	24	5	13	13	-1.62872	0.00264457	0.0105035	down	BB_Chr03	22264767	22265564
BjuOB03G40380	1.104	1.33	1.2257	1.1594	0.8913	1.0088	177	214	182	191	151	165	-0.284737	0.116853	0.248679	false	BB_Chr03	22265823	22274344
BjuOB03G40390	8.3672	9.8852	9.314	4.5376	3.8978	4.6845	646	766	666	360	318	369	-1.09714	1.04631e-18	2.6334e-17	down	BB_Chr03	22278082	22283918
BjuOB03G40420	132.924	126.641	117.499	103.002	97.0866	97.769	2901	2774	2375	2310	2239	2177	-0.36804	2.7571e-05	0.000159373	false	BB_Chr03	22288723	22290167
BjuOB03G40430	2.7821	5.6758	5.5786	3.6098	2.3821	3.6358	21	43	39	28	19	28	-0.565809	0.201839	0.371278	false	BB_Chr03	22291476	22291751
BjuOB03G40440	0.5009	0.5406	0.4206	0.4874	0.553	0.7364	36	39	28	36	42	54	0.254244	0.484051	0.664844	false	BB_Chr03	22294184	22299296
BjuOB03G40450	1.8232	1.8663	1.591	1.2639	1.2763	1.4933	73	75	59	52	54	61	-0.416094	0.13717	0.279798	false	BB_Chr03	22301156	22302892
BjuOB03G40460	6.1659	9.1684	6.9408	8.3896	5.7641	7.3844	329	491	343	460	325	402	-0.0724065	0.681765	0.814787	false	BB_Chr03	22307404	22311868
BjuOB03G40470	13.1955	21.0088	13.5224	18.5265	16.6817	18.7254	393	628	373	567	525	569	0.155626	0.351132	0.541771	false	BB_Chr03	22312964	22314120
BjuOB03G40480	1.4539	1.4486	1.4696	0.6021	1.171	0.758	47	47	44	20	40	25	-0.810535	0.0370747	0.100754	false	BB_Chr03	22320893	22323073
BjuOB03G40490	7.3447	7.1594	6.8137	6.6572	6.5742	6.2892	277	271	238	258	262	242	-0.15425	0.297659	0.485404	false	BB_Chr03	22332290	22333835
BjuOB03G40510	9.0727	8.0402	8.91	8.696	8.0035	8.8478	398	354	362	392	371	396	-0.0555087	0.683966	0.816248	false	BB_Chr03	22356978	22360008
BjuOB03G40520	14.445	16.9218	14.3505	18.5868	15.4355	17.3441	751	883	691	993	848	920	0.142056	0.19924	0.367756	false	BB_Chr03	22361090	22364889
BjuOB03G40530	2.4913	3.2744	2.9418	2.7649	2.5182	2.6185	235	310	257	268	251	252	-0.164259	0.289847	0.476949	false	BB_Chr03	22371096	22376517
BjuOB03G40560	24.2131	22.8777	22.9123	20.227	21.6266	20.6923	445	422	390	382	420	388	-0.189599	0.137742	0.280729	false	BB_Chr03	22387045	22388388
BjuOB03G40580	3.4258	3.7883	2.855	4.4701	3.7808	4.0671	355	394	274	476	414	430	0.263974	0.0676709	0.163001	false	BB_Chr03	22402281	22406403
BjuOB03G40590	38.5203	39.9892	38.8828	36.9687	34.5824	34.0879	1812	1888	1694	1787	1719	1636	-0.178981	0.0285233	0.0813202	false	BB_Chr03	22406607	22408960
BjuOB03G40610	84.706	97.7056	85.6899	87.8861	90.8689	90.1088	1617	1872	1515	1724	1833	1755	-0.0206213	0.810285	0.896182	false	BB_Chr03	22410669	22411823
BjuOB03G40620	2.5439	2.9316	2.3165	3.2809	2.2914	2.5234	83	96	70	110	79	84	0.0274216	0.914239	0.956112	false	BB_Chr03	22412068	22413425
BjuOB03G40630	29.7779	26.4951	26.4693	28.4392	35.1268	31.0869	215	192	177	211	268	229	0.167128	0.340369	0.531116	false	BB_Chr03	22414562	22415071
BjuOB03G40640	7.8842	8.4246	6.5799	7.1907	8.3623	8.1382	207	222	160	194	232	218	0.0241275	0.890881	0.943131	false	BB_Chr03	22415544	22417278
BjuOB03G40650	36.2273	29.8987	36.9312	21.4553	29.515	28.2372	1934	1602	1826	1177	1665	1538	-0.40805	0.00501949	0.0184478	false	BB_Chr03	22420383	22426569
BjuOB03G40670	4.574	3.8944	5.6271	5.2335	5.273	4.6462	165	141	188	194	201	171	0.0765533	0.705492	0.830829	false	BB_Chr03	22433509	22435107
BjuOB03G40680	7.9726	8.3265	9.0014	8.9597	8.7512	9.024	394	413	412	455	457	455	0.0532747	0.66654	0.804404	false	BB_Chr03	22435447	22438942
BjuOB03G40690	1.9588	3.3293	2.4467	2.1679	2.1445	2.5599	51	87	59	58	59	68	-0.19194	0.521026	0.696305	false	BB_Chr03	22439720	22440745
BjuOB03G40700	14.352	16.2351	16.1233	16.8528	16.2578	16.6012	2076	2357	2160	2505	2485	2450	0.0642146	0.423509	0.612089	false	BB_Chr03	22440964	22448065
BjuOB03G40710	3.5485	3.7404	3.3594	2.0769	1.9467	2.7723	138	146	121	83	80	110	-0.67553	0.00297183	0.0116386	false	BB_Chr03	22449768	22453249
BjuOB03G40720	9.6153	11.7736	10.883	14.1582	11.233	14.0909	725	891	760	1097	895	1084	0.265009	0.0278471	0.0797381	false	BB_Chr03	22453781	22457833
BjuOB03G40740	11.0676	11.7084	11.1041	11.9487	9.2876	11.0712	777	825	722	862	689	793	-0.0964497	0.405892	0.596138	false	BB_Chr03	22476975	22481850
BjuOB03G40760	4.9016	5.3346	4.4918	5.4634	5.1398	5.3422	509	556	432	583	564	566	0.0881969	0.446231	0.632178	false	BB_Chr03	22487189	22493910
BjuOB03G40770	3.0847	2.1551	2.437	7.0287	9.0244	5.4753	164	115	120	384	507	297	1.45868	8.64964e-11	9.47999e-10	up	BB_Chr03	22495800	22502146
BjuOB03G40780	20.875	21.3551	17.974	20.4697	20.3337	19.2614	785	806	626	791	808	739	-0.0298831	0.787341	0.882025	false	BB_Chr03	22502836	22505236
BjuOB03G40790	13.7536	13.4646	15.0571	13.1978	12.8342	12.6819	287	282	291	283	283	270	-0.153862	0.290274	0.477416	false	BB_Chr03	22510260	22512127
BjuOB03G40800	14.3836	17.1297	14.4846	17.375	17.7825	19.3036	891	1065	831	1106	1164	1220	0.219074	0.0329137	0.0913662	false	BB_Chr03	22513532	22517888
BjuOB03G40810	39.0458	38.0103	36.6516	40.9821	38.5814	43.4381	1133	1107	985	1222	1183	1286	0.0855171	0.374545	0.565557	false	BB_Chr03	22518506	22519566
BjuOB03G40820	2.8874	2.8329	3.2449	3.8851	4.0709	3.7542	196	193	204	271	292	260	0.359315	0.0245869	0.0719853	false	BB_Chr03	22521684	22526254
BjuOB03G40830	0.4119	0.5915	0.3794	0.6131	0.4701	0.4987	34	49	29	52	41	42	0.168936	0.63449	0.783076	false	BB_Chr03	22526383	22529940
BjuOB03G40860	1.7338	2.1872	2.2344	2.0411	1.654	2.5765	124	157	148	150	125	188	0.00101063	0.996359	0.998003	false	BB_Chr03	22552616	22557791
BjuOB03G40880	5.1383	5.0509	5.8947	4.2637	4.4718	5.306	224	221	238	191	206	236	-0.222905	0.199876	0.368516	false	BB_Chr03	22560189	22563848
BjuOB03G40890	105.706	99.0648	95.9968	76.3871	93.3908	94.7716	4984	4688	4192	3701	4653	4559	-0.211857	0.0497731	0.127663	false	BB_Chr03	22568711	22572119
BjuOB03G40900	1.7318	2.9922	1.9408	3.1145	2.199	2.7502	79	137	82	146	106	128	0.252287	0.328683	0.519192	false	BB_Chr03	22572957	22577321
BjuOB03G40910	64.8397	69.7645	65.8782	36.4746	38.3551	39.295	3254	3514	3062	1881	2034	2012	-0.838556	1.01589e-26	4.65259e-25	false	BB_Chr03	22578666	22584821
BjuOB03G40920	38.8734	28.0655	36.9866	8.048	10.6072	9.5459	926	671	816	197	267	232	-1.91176	5.18284e-28	2.57445e-26	down	BB_Chr03	22585179	22586301
BjuOB03G40930	6.1266	7.7372	6.3201	6.7216	7.0904	4.8957	157	199	150	177	192	128	-0.132428	0.522615	0.697713	false	BB_Chr03	22587066	22588350
BjuOB03G40940	8.1972	8.1874	9.047	7.1715	6.8785	5.8576	406	407	415	365	360	296	-0.379985	0.00742146	0.0259898	false	BB_Chr03	22588381	22590445
BjuOB03G40950	9.149	9.8647	10.9947	9.7265	9.2807	10.472	292	316	325	319	313	341	-0.0518721	0.719754	0.840518	false	BB_Chr03	22590887	22592889
BjuOB03G40960	3.8077	4.6773	3.5481	1.472	2.8136	2.2495	73	90	63	29	57	44	-0.901148	0.00581763	0.0209902	false	BB_Chr03	22593792	22594893
BjuOB03G40980	4.8753	7.9703	3.1139	9.8228	7.083	8.5137	142	233	84	294	218	253	0.65078	0.0172708	0.0535895	false	BB_Chr03	22597097	22598161
BjuOB03G40990	4.3367	4.8831	5.1635	4.2202	3.9634	4.3087	146	165	161	146	141	148	-0.228978	0.220256	0.394646	false	BB_Chr03	22598855	22600722
BjuOB03G41010	17.3723	18.3528	19.0997	16.5033	18.6191	17.3515	1260	1336	1283	1230	1427	1284	-0.0887163	0.367724	0.55902	false	BB_Chr03	22616129	22618974
BjuOB03G41060	0.4246	0.6666	0.8891	3.9439	2.8003	3.3921	33	52	64	315	230	269	2.33382	1.25014e-19	3.41399e-18	up	BB_Chr03	22674003	22686010
BjuOB03G41080	1.6752	2.8776	1.8711	0.4497	0.7106	1.0757	29	50	30	8	13	19	-1.54237	0.00193031	0.00792985	down	BB_Chr03	22690860	22692176
BjuOB03G41090	7.7474	8.5359	5.2226	10.5112	6.4589	9.3211	378	418	236	527	333	464	0.261836	0.206916	0.377781	false	BB_Chr03	22693553	22695659
BjuOB03G41100	3.8435	5.1605	3.7504	3.4003	2.1979	2.4778	187	252	169	170	113	123	-0.684824	0.00168562	0.00702957	false	BB_Chr03	22696363	22698481
BjuOB03G41110	31.0816	38.6229	31.9758	41.4451	36.8334	38.1829	1780	2220	1696	2439	2229	2231	0.171375	0.0735895	0.174153	false	BB_Chr03	22699231	22701995
BjuOB03G41120	39.2241	41.981	42.6904	48.7682	47.9798	51.6431	1873	2012	1888	2393	2421	2516	0.233943	0.00420519	0.0158063	false	BB_Chr03	22702246	22705214
BjuOB03G41130	7.8021	8.1512	7.6318	9.1277	8.4018	8.606	638	669	578	767	726	718	0.121266	0.239294	0.418384	false	BB_Chr03	22707034	22710279
BjuOB03G41150	0.1216	0.3231	0.1751	11.7557	11.6621	10.6084	3	8	4	298	304	267	5.74895	4.78382e-43	4.84223e-41	up	BB_Chr03	22723158	22724663
BjuOB03G41190	28.0564	27.0961	24.7704	15.0315	23.2441	15.9832	554	537	453	305	485	322	-0.58275	0.00107012	0.00467745	false	BB_Chr03	22760433	22761154
BjuOB03G41200	28.7741	34.8033	34.9573	39.1695	41.8164	43.0222	687	834	773	961	1055	1048	0.307516	0.00540654	0.0196943	false	BB_Chr03	22768268	22770373
BjuOB03G41210	6.9873	10.4551	6.1112	7.7746	6.4228	11.7824	279	419	226	319	271	480	0.119362	0.612491	0.767162	false	BB_Chr03	22772064	22774297
BjuOB03G41220	35.5973	33.9394	33.2647	43.87	40.7194	44.2312	1509	1444	1306	1911	1824	1913	0.297375	0.000863916	0.00385393	false	BB_Chr03	22774535	22776702
BjuOB03G41260	3.0786	5.833	2.2887	5.7463	4.4179	5.8617	122	232	84	234	185	237	0.498536	0.079005	0.184007	false	BB_Chr03	22804761	22806209
BjuOB03G41290	7.3129	8.1059	8.0604	8.4509	8.0451	7.6156	240	267	245	285	279	255	0.0127566	0.931065	0.964914	false	BB_Chr03	22814623	22817410
BjuOB03G41300	6.5004	8.2307	6.5434	8.4015	7.7856	6.6699	192	244	179	255	243	201	0.0792825	0.649814	0.793265	false	BB_Chr03	22817705	22819740
BjuOB03G41310	6.7738	8.4477	6.9158	8.5201	7.8057	7.136	294	368	278	380	358	316	0.0593158	0.685308	0.81716	false	BB_Chr03	22828285	22832528
BjuOB03G41340	3.0969	3.0078	2.5289	4.4067	3.8174	5.178	119	116	90	174	155	203	0.605234	0.00402402	0.015202	false	BB_Chr03	22845639	22847161
BjuOB03G41350	29.6976	24.9987	26.7422	26.9868	31.159	27.008	1012	855	844	945	1122	939	0.0361235	0.771051	0.872824	false	BB_Chr03	22856401	22858282
BjuOB03G41360	19.6394	19.8858	19.5387	21.158	21.7336	20.397	738	750	680	817	863	782	0.0732475	0.468364	0.651352	false	BB_Chr03	22858470	22861053
BjuOB03G41380	5.4888	6.1883	6.5948	6.7069	6.5222	6.573	266	301	296	334	334	325	0.0907482	0.520936	0.696257	false	BB_Chr03	22868205	22878320
BjuOB03G41420	10.0043	3.3587	15.9092	3.3863	12.3231	1.8385	368	124	542	128	479	69	-0.768343	0.427106	0.615001	false	BB_Chr03	22935254	22939726
BjuOB03G41450	2.3139	1.8011	1.9519	1.9468	2.0529	1.8191	96	75	75	83	90	77	-0.0893916	0.725196	0.843707	false	BB_Chr03	23043650	23045640
BjuOB03G41480	4.3497	2.3023	4.4029	4.4313	3.9877	4.13	64	34	60	67	62	62	0.149556	0.657378	0.798468	false	BB_Chr03	23151286	23168529
BjuOB03G41500	2.8827	3.4264	2.8395	2.0178	2.1058	1.9827	57	68	52	41	44	40	-0.607909	0.0475387	0.122907	false	BB_Chr03	23200637	23202424
BjuOB03G41510	8.3402	8.9701	6.4706	2.9831	2.2737	3.3294	302	326	217	111	87	123	-1.49777	3.24101e-13	4.66122e-12	down	BB_Chr03	23203226	23219143
BjuOB03G41530	1.5901	1.9257	1.7928	2.163	1.4799	1.6274	181	220	189	253	178	189	-0.0372315	0.84512	0.917184	false	BB_Chr03	23235406	23242219
BjuOB03G41540	5.8179	6.8154	5.4441	7.1028	5.3722	6.7737	165	194	143	207	161	196	0.0633864	0.736866	0.851392	false	BB_Chr03	23242668	23244482
BjuOB03G41550	7.2057	5.9927	6.237	6.114	6.171	5.6617	242	202	194	211	219	194	-0.143858	0.404953	0.595383	false	BB_Chr03	23244789	23246806
BjuOB03G41580	0.7618	0.7345	0.8225	0.2391	0.186	0.4335	31	30	31	10	8	18	-1.46413	0.00401811	0.0151818	down	BB_Chr03	23261067	23263353
BjuOB03G41600	1.0726	0.76	1.0552	0.3247	0.5865	0.5373	45	32	41	14	26	23	-1.02278	0.017664	0.0545823	false	BB_Chr03	23278952	23281876
BjuOB03G41610	1.1984	1.2231	0.5996	2.9581	1.0234	2.1199	41	42	19	104	37	74	0.980071	0.0229186	0.0678368	false	BB_Chr03	23296699	23298216
BjuOB03G41620	4.9221	4.5539	5.6182	5.6111	3.6599	3.446	70	65	74	82	55	50	-0.27683	0.359295	0.550263	false	BB_Chr03	23299458	23299977
BjuOB03G41640	2.2883	2.3756	2.3843	2.8964	2.9984	3.1525	143	149	138	186	198	201	0.334095	0.0577676	0.143946	false	BB_Chr03	23303441	23305825
BjuOB03G41650	274.368	1.6014	322.055	29.2612	179.414	19.6913	4097	24	4454	449	2831	300	-1.42646	0.389709	0.58081	false	BB_Chr03	23308479	23309024
BjuOB03G41720	0.978	1.2631	0.5084	0.9517	1.2682	1.207	54	70	26	54	74	68	0.295065	0.411486	0.601201	false	BB_Chr03	23382828	23385500
BjuOB03G41730	3.1416	2.8693	2.5911	3.7791	2.8491	3.5496	72	66	55	89	69	83	0.21236	0.430608	0.618154	false	BB_Chr03	23386549	23387386
BjuOB03G41770	0.4401	0.7016	0.5702	0.6853	0.6331	0.949	25	40	30	40	38	55	0.382147	0.311164	0.500115	false	BB_Chr03	23417909	23420849
BjuOB03G41820	1.3667	2.3343	1.827	3.2617	2.9563	3.1043	126	216	156	309	288	292	0.732728	0.00013732	0.000712193	false	BB_Chr03	23450401	23454107
BjuOB03G41830	1.7099	3.0577	1.2308	1.9626	2.2819	3.9104	39	70	26	46	55	91	0.423421	0.295841	0.483444	false	BB_Chr03	23457047	23457880
BjuOB03G41840	1.1213	1.1658	0.7896	2.5145	2.3991	3.3927	23	24	15	53	52	71	1.403	0.000232026	0.00115525	up	BB_Chr03	23459971	23460768
BjuOB03G41850	3.817	3.8401	4.414	4.3043	3.8285	3.9131	718	725	769	832	761	751	-0.0305808	0.789627	0.883347	false	BB_Chr03	23461481	23477639
BjuOB03G41880	1.4776	1.6219	1.4602	0.9749	1.185	0.9819	59	65	54	40	50	40	-0.561634	0.0669295	0.161518	false	BB_Chr03	23495914	23498000
BjuOB03G41890	4.1814	5.2303	3.7296	4.9316	3.7635	4.1874	184	231	152	223	175	188	-0.0546582	0.774865	0.875097	false	BB_Chr03	23498252	23500041
BjuOB03G41930	30.011	33.4308	31.304	38.9761	34.7283	37.7586	2711	3031	2619	3618	3315	3480	0.208186	0.00746208	0.0261042	false	BB_Chr03	23517847	23522105
BjuOB03G41940	109.779	105.359	91.6557	38.3391	39.7198	45.1763	1279	1232	989	459	489	537	-1.34329	1.51098e-28	7.74536e-27	down	BB_Chr03	23526552	23527987
BjuOB03G42000	9.6622	10.8242	10.8297	4.2241	4.6183	4.7111	394	443	409	177	199	196	-1.23327	1.31163e-17	2.98762e-16	down	BB_Chr03	23566303	23569406
BjuOB03G42010	59.5399	55.9025	55.0597	54.2261	53.0307	53.2766	1700	1602	1456	1591	1600	1552	-0.114832	0.20029	0.369084	false	BB_Chr03	23570482	23572433
BjuOB03G42020	0.4795	0.5839	0.5944	0.5876	0.3193	0.3481	27	33	31	34	19	20	-0.429323	0.326682	0.516995	false	BB_Chr03	23573420	23575726
BjuOB03G42030	7.006	7.7908	7.4249	8.4729	8.2395	8.6243	379	423	372	471	471	476	0.163468	0.170873	0.329056	false	BB_Chr03	23576865	23580030
BjuOB03G42040	3.5151	4.6048	4.3476	5.8731	5.5882	5.5781	378	497	433	649	635	612	0.426913	0.000707709	0.00321301	false	BB_Chr03	23581708	23594659
BjuOB03G42060	7.4528	7.9349	5.752	5.9959	7.0784	6.5927	277	296	198	229	278	250	-0.129387	0.455953	0.640823	false	BB_Chr03	23615703	23617251
BjuOB03G42070	19.5749	21.1593	22.2322	29.2029	22.8936	31.2226	212	230	223	325	262	345	0.376439	0.0242189	0.0710754	false	BB_Chr03	23628649	23633959
BjuOB03G42080	17.319	22.4889	20.2106	18.9656	16.4089	16.6966	854	1113	923	961	855	840	-0.229236	0.04543	0.11862	false	BB_Chr03	23634700	23639011
BjuOB03G42090	5.9664	3.9631	5.5485	1.8152	3.5538	1.574	483	322	416	151	304	130	-1.18389	2.05228e-05	0.000120781	down	BB_Chr03	23646087	23651815
BjuOB03G42100	8.5087	16.9552	14.5255	5.9304	7.2905	8.5651	74	148	117	53	67	76	-0.89428	0.00278423	0.0109933	false	BB_Chr03	23652827	23653144
BjuOB03G42110	171.731	165.668	155.29	75.6406	78.9757	79.3212	3809	3688	3190	1724	1851	1795	-1.10167	2.15759e-37	1.73708e-35	down	BB_Chr03	23653303	23655622
BjuOB03G42120	6.3161	8.4563	6.2336	11.6928	9.5496	11.7284	256	344	234	487	409	485	0.625579	6.56339e-05	0.000358688	false	BB_Chr03	23655881	23657688
BjuOB03G42130	1.9439	2.8591	2.6986	0	0	0	21	31	27	0	0	0	-7.26975	2.88238e-08	2.38275e-07	down	BB_Chr03	23662899	23663384
BjuOB03G42150	4.6754	5.2687	5.6399	4.6753	4.8517	4.6773	145	164	162	149	159	148	-0.158475	0.394122	0.585001	false	BB_Chr03	23675334	23677040
BjuOB03G42170	6.4845	6.5115	5.6452	3.4195	3.1486	3.3775	382	385	308	207	196	203	-0.933947	3.22344e-10	3.31994e-09	false	BB_Chr03	23680256	23683021
BjuOB03G42180	2.1843	3.0033	2.5942	1.1478	0.9922	1.6271	50	69	55	27	24	38	-1.07189	0.00243347	0.009758	down	BB_Chr03	23688353	23689189
BjuOB03G42190	6.3345	8.1235	6.1623	2.8686	2.8489	3.258	101	130	91	47	48	53	-1.22447	2.99903e-06	1.96169e-05	down	BB_Chr03	23689674	23690389
BjuOB03G42200	16.1449	15.9451	14.6094	9.2481	8.5921	8.4488	457	453	383	269	257	244	-0.856401	2.7218e-10	2.82725e-09	false	BB_Chr03	23690599	23691884
BjuOB03G42250	1.0014	0.8698	0.9426	2.3239	1.8954	1.6107	39	34	34	93	78	64	1.02217	0.00106929	0.00467421	up	BB_Chr03	23717318	23719296
BjuOB03G42260	0.2026	0.3325	0.2316	3.723	3.5302	3.0839	17	28	18	321	313	264	3.72697	1.94087e-46	2.18637e-44	up	BB_Chr03	23720238	23727762
BjuOB03G42270	5.3834	5.1226	6.4983	4.4442	4.0928	4.6243	178	170	199	151	143	156	-0.397292	0.0377879	0.102344	false	BB_Chr03	23729815	23731211
BjuOB03G42280	3.8957	1.9067	3.6159	0.9976	1.6169	1.3397	57	28	49	15	25	20	-1.28376	0.0043137	0.0161542	down	BB_Chr03	23739413	23740490
BjuOB03G42310	22.6973	26.3938	22.694	19.3042	19.1256	18.6505	365	426	338	319	325	306	-0.355788	0.0073176	0.0256646	false	BB_Chr03	23777548	23778991
BjuOB03G42320	3.3651	5.6834	4.0765	1.837	1.9806	2.4536	82	139	92	46	51	61	-1.08606	0.000157068	0.000806546	down	BB_Chr03	23779784	23781102
BjuOB03G42340	9.0321	7.1372	7.4991	3.5765	3.9495	3.3274	290	230	223	118	134	109	-1.15379	3.05553e-09	2.8275e-08	down	BB_Chr03	23787235	23788721
BjuOB03G42360	18.9267	18.2561	20.8761	17.1641	15.5796	17.3833	1160	1123	1185	1081	1009	1087	-0.240236	0.0224807	0.0667669	false	BB_Chr03	23789336	23792422
BjuOB03G42370	2.4376	2.5685	3.8059	3.4985	2.8047	2.8533	139	147	201	205	169	166	0.0280396	0.899602	0.948205	false	BB_Chr03	23793781	23798514
BjuOB03G42380	12.5098	12.3978	13.8664	12.8862	14.9556	15.5875	376	374	386	398	475	478	0.137426	0.326065	0.516356	false	BB_Chr03	23798886	23800393
BjuOB03G42390	1.6022	1.8244	1.7711	1.3179	1.7509	1.2899	84	96	86	71	97	69	-0.276741	0.279217	0.464743	false	BB_Chr03	23800948	23803107
BjuOB03G42420	37.0619	34.824	36.3062	35.6413	38.2682	39.6938	2459	2319	2231	2430	2683	2687	0.0428197	0.639137	0.785909	false	BB_Chr03	23825571	23828257
BjuOB03G42430	5.0989	5.5927	5.2881	5.1905	4.9205	4.8771	456	502	438	477	465	445	-0.118413	0.308427	0.497088	false	BB_Chr03	23832957	23837443
BjuOB03G42450	19.1846	19.5332	20.4739	20.7385	17.8979	20.6693	776	793	767	862	765	853	-0.0249696	0.815807	0.89967	false	BB_Chr03	23845390	23847455
BjuOB03G42460	44.9171	41.6106	45.4296	49.5796	50.8379	50.9887	1296	1205	1214	1470	1550	1501	0.170488	0.0760564	0.178562	false	BB_Chr03	23851266	23852320
BjuOB03G42470	4.443	3.8584	6.2234	4.499	5.8239	4.7667	148	129	192	154	205	162	0.0286771	0.901812	0.949568	false	BB_Chr03	23864804	23866294
BjuOB03G42490	28.6628	27.2459	26.8495	26.1593	28.9576	27.4101	370	353	321	347	395	361	-0.0308577	0.819584	0.901749	false	BB_Chr03	23878528	23879571
BjuOB03G42560	2.9781	3.6815	3.9301	2.7908	1.5657	1.6216	54	67	66	52	30	30	-0.85228	0.0140782	0.0450133	false	BB_Chr03	23921587	23922313
BjuOB03G42590	1.742	1.7356	1.6552	1.763	1.2034	1.2635	100	100	88	104	73	74	-0.308257	0.219802	0.394105	false	BB_Chr03	23948110	23950947
BjuOB03G42600	3.9327	4.2408	4.5956	4.0936	4.075	4.7817	158	171	171	169	173	196	-0.00569184	0.974998	0.987258	false	BB_Chr03	23951791	23954006
BjuOB03G42610	1.6372	2.9906	2.7007	6.4173	4.7772	6.7754	36	66	55	145	111	152	1.2717	6.11572e-06	3.84635e-05	up	BB_Chr03	23963161	23963964
BjuOB03G42620	11.5329	10.5114	11.0727	10.2986	10.821	14.3545	352	322	313	323	349	447	0.0707295	0.668204	0.805589	false	BB_Chr03	23965976	23967811
BjuOB03G42630	14.9305	11.9412	13.4889	0	0	0	147	118	123	0	0	0	-9.5713	2.50371e-15	4.48229e-14	down	BB_Chr03	23970051	23970684
BjuOB03G42660	1.2683	1.3561	1.3694	2.9201	3.2788	2.7591	41	44	41	97	112	91	1.14081	2.89423e-05	0.000166714	up	BB_Chr03	23988079	23989260
BjuOB03G42680	17.0528	18.0086	19.6881	27.192	35.5998	38.4047	534	566	571	875	1178	1227	0.861172	3.00837e-09	2.78709e-08	false	BB_Chr03	23999653	24003005
BjuOB03G42700	6.5767	5.7475	6.071	7.9073	7.6895	8.195	586	514	501	724	724	745	0.342287	0.00368509	0.0140777	false	BB_Chr03	24012894	24016856
BjuOB03G42720	8.6828	7.8942	7.7771	4.2439	5.1433	4.7365	663	605	550	333	415	369	-0.813005	1.94484e-09	1.8362e-08	false	BB_Chr03	24017807	24023862
BjuOB03G42730	5.4506	5.3553	4.0052	2.6521	2.2925	2.8567	144	142	98	72	64	77	-0.953739	8.96787e-05	0.000479953	false	BB_Chr03	24024044	24025176
BjuOB03G42740	5.2042	7.991	4.9623	5.3933	5.7138	5.6308	231	356	204	246	268	255	-0.137992	0.468408	0.651381	false	BB_Chr03	24025387	24027217
BjuOB03G42810	10.93	11.6422	12.8291	3.0025	3.1372	3.2814	333	356	362	94	101	102	-1.93583	1.05161e-29	5.80612e-28	down	BB_Chr03	24050731	24052714
BjuOB03G42820	54.6153	47.2832	53.539	53.359	58.6345	58.6415	1770	1538	1607	1777	2008	1939	0.105979	0.322562	0.512421	false	BB_Chr03	24053019	24055175
BjuOB03G42830	4.2772	4.7896	3.2695	4.8991	4.5134	5.231	113	127	80	133	126	141	0.220216	0.322082	0.511875	false	BB_Chr03	24055899	24057103
BjuOB03G42850	11.3746	13.9858	12.9842	3.5122	3.2335	3.1605	769	949	813	244	231	218	-1.97719	1.3891e-55	2.09769e-53	down	BB_Chr03	24066259	24069535
BjuOB03G42860	5.6075	6.9118	5.2119	4.6131	5.334	5.2128	194	240	167	164	195	184	-0.249725	0.168746	0.325862	false	BB_Chr03	24073103	24075168
BjuOB03G42880	9.433	9.5846	8.7985	9.5887	8.0651	8.6277	404	412	349	422	365	377	-0.10972	0.403761	0.594193	false	BB_Chr03	24083697	24086298
BjuOB03G42900	1.6183	1.0205	1.3049	0.9967	1.1243	1.285	79	50	59	50	58	64	-0.243408	0.437627	0.624428	false	BB_Chr03	24098778	24101314
BjuOB03G42910	6.4923	6.3483	5.4464	5.5194	5.9384	5.8666	269	264	209	235	260	248	-0.105045	0.505036	0.683337	false	BB_Chr03	24117599	24120013
BjuOB03G42930	2.1194	2.9435	2.4501	2.8749	2.3501	2.4759	99	138	106	138	116	118	0.0113364	0.958583	0.979427	false	BB_Chr03	24141651	24144241
BjuOB03G42950	11.7694	15.022	8.6933	21.3845	14.535	20.759	459	588	314	857	599	826	0.650602	0.000622106	0.00285898	false	BB_Chr03	24148771	24151145
BjuOB03G42980	9.6552	11.369	8.8274	10.3966	11.8427	11.8969	385	455	326	426	499	484	0.169292	0.222793	0.3978	false	BB_Chr03	24168580	24183903
BjuOB03G42990	12.3368	12.3657	17.7337	13.018	11.5342	12.0917	166	167	221	180	164	166	-0.238973	0.24526	0.425539	false	BB_Chr03	24187405	24188604
BjuOB03G43010	15.281	14.9284	14.7677	15.8071	14.9164	13.6975	667	654	597	709	688	610	-0.0452841	0.686298	0.817712	false	BB_Chr03	24191147	24192742
BjuOB03G43020	4.2252	4.0883	4.5182	6.0491	5.9593	4.6191	104	101	103	153	155	116	0.34759	0.112125	0.241069	false	BB_Chr03	24193076	24194419
BjuOB03G43040	22.938	26.3237	24.6032	35.509	33.0981	34.2058	303	349	301	482	462	461	0.451402	0.000319204	0.00155224	false	BB_Chr03	24197110	24197845
BjuOB03G43050	5.9314	6.77	6.4448	6.6854	6.821	6.7335	158	181	159	183	192	183	0.0550698	0.748399	0.858611	false	BB_Chr03	24198082	24199498
BjuOB03G43070	0.092	0.1834	0.0994	5.867	7.6435	6.3376	4	8	4	262	351	281	5.69712	6.03066e-43	6.06038e-41	up	BB_Chr03	24208480	24211293
BjuOB03G43090	3.3786	5.1595	3.4093	6.1763	5.3488	5.4469	107	164	100	201	179	176	0.483458	0.0232264	0.0686241	false	BB_Chr03	24219563	24220798
BjuOB03G43110	0.8198	2.1238	0.5754	1.7552	1.2801	1.4866	20	52	13	44	33	37	0.345291	0.48261	0.66355	false	BB_Chr03	24232406	24233297
BjuOB03G43120	16.9747	20.03	18.4541	20.0408	20.7041	22.7021	727	861	732	882	937	992	0.169352	0.109824	0.237253	false	BB_Chr03	24243362	24245835
BjuOB03G43180	1.1426	2.0059	2.585	1.8533	2.0597	2.2399	21	37	44	35	40	42	0.0821588	0.838112	0.913357	false	BB_Chr03	24281740	24282411
BjuOB03G43220	2.4589	2.7363	2.7929	3.5117	2.8407	3.0987	77	86	81	113	94	99	0.21604	0.35833	0.54927	false	BB_Chr03	24320536	24322528
BjuOB03G43230	13.3447	14.5457	12.5643	12.9085	12.0477	13.4982	500	547	436	497	477	516	-0.0996934	0.402053	0.592802	false	BB_Chr03	24347320	24349395
BjuOB03G43260	16.5458	6.1447	18.339	7.1282	15.1481	7.7858	829	309	851	367	802	398	-0.483813	0.414382	0.60386	false	BB_Chr03	24379207	24381834
BjuOB03G43270	111.903	122.974	96.5688	188.793	160.964	206.753	4254	4692	3400	7375	6466	8019	0.721495	6.65153e-11	7.39597e-10	false	BB_Chr03	24384260	24385909
BjuOB03G43280	30.8489	31.1133	30.3658	26.3739	28.334	25.4874	815	825	743	716	791	687	-0.229401	0.0294472	0.0834898	false	BB_Chr03	24387288	24388253
BjuOB03G43290	29.5009	26.9091	29.3106	26.4174	29.753	26.8786	213	195	196	196	227	198	-0.0725013	0.669659	0.806634	false	BB_Chr03	24388333	24388694
BjuOB03G43310	5.4332	5.26	6.2242	5.3564	5.9258	5.8937	459	446	487	465	529	508	-0.00472835	0.971549	0.985608	false	BB_Chr03	24401068	24405163
BjuOB03G43330	5.253	4.8226	5.1654	4.1991	5.6458	4.928	280	258	255	230	318	268	-0.0709686	0.676464	0.811333	false	BB_Chr03	24440328	24443655
BjuOB03G43350	7.5742	10.6752	10.1038	10.6834	9.0934	10.5015	603	853	745	874	765	853	0.0710297	0.596584	0.755161	false	BB_Chr03	24447919	24452019
BjuOB03G43360	17.859	11.8625	15.9624	15.5674	15.8595	15.458	633	422	524	567	594	559	0.00505688	0.975573	0.987575	false	BB_Chr03	24452821	24454191
BjuOB03G43420	12.5537	17.4574	11.8874	16.6807	11.8165	15.002	561	783	492	766	558	684	0.0301312	0.852906	0.921576	false	BB_Chr03	24469512	24472542
BjuOB03G43430	0.0634	0	0.0228	4.2757	3.958	4.472	3	0	1	208	198	216	7.17071	1.77103e-21	5.70345e-20	up	BB_Chr03	24481601	24483599
BjuOB03G43440	1.8202	2.1645	1.8226	0.8571	0.6251	0.8776	124	148	115	60	45	61	-1.32652	9.12013e-08	7.14395e-07	down	BB_Chr03	24486068	24489295
BjuOB03G43460	1.8232	1.9169	1.4682	1.4311	1.2106	1.6586	181	191	135	146	127	168	-0.3045	0.136	0.277919	false	BB_Chr03	24490682	24495228
BjuOB03G43470	1.303	1.5416	1.0991	1.9812	1.2331	1.317	32	38	25	50	32	33	0.171893	0.65877	0.799395	false	BB_Chr03	24509217	24510222
BjuOB03G43480	4.9603	5.7894	5.5088	5.5167	5.2306	5.973	70	82	72	80	78	86	0.0148256	0.952533	0.976243	false	BB_Chr03	24510390	24511124
BjuOB03G43490	1.4421	1.3585	1.8544	1.3269	1.4144	1.2978	110	104	131	104	114	101	-0.230895	0.315655	0.504877	false	BB_Chr03	24516967	24521053
BjuOB03G43530	2.8203	3.2849	3.6241	4.5421	4.6801	4.8667	142	166	169	235	249	250	0.509737	0.0031767	0.0123543	false	BB_Chr03	24544445	24546651
BjuOB03G43560	1.8632	2.011	2.0955	1.6117	1.2979	1.5979	72	78	75	64	53	63	-0.432647	0.108468	0.235122	false	BB_Chr03	24603113	24605069
BjuOB03G43570	7.0271	8.5243	6.8157	6.4327	6.7627	7.0431	354	431	318	333	360	362	-0.16867	0.224441	0.399949	false	BB_Chr03	24607945	24611160
BjuOB03G43580	11.6401	10.7971	11.398	12.2185	12.6953	14.0276	623	580	565	672	718	766	0.174948	0.135851	0.277727	false	BB_Chr03	24618412	24621323
BjuOB03G43590	1.0742	1.7701	1.8736	1.0454	0.8602	1.7413	26	43	42	26	22	43	-0.395156	0.357336	0.548013	false	BB_Chr03	24622545	24623501
BjuOB03G43630	1.3109	1.1649	1.3772	1.2413	1.4082	0.8334	37	33	36	36	42	24	-0.171231	0.659264	0.799647	false	BB_Chr03	24657010	24658041
BjuOB03G43650	7.1098	10.963	8.0421	6.5894	7.6094	7.5492	84	130	88	80	95	91	-0.28505	0.253437	0.435253	false	BB_Chr03	24663714	24664145
BjuOB03G43660	7.1521	6.7043	6.9912	5.148	5.3266	8.1714	169	159	153	125	133	197	-0.189591	0.399516	0.590278	false	BB_Chr03	24676230	24677093
BjuOB03G43720	4.2564	5.5264	5.5908	6.7512	6.3433	6.1427	254	331	309	414	400	374	0.299599	0.0419674	0.111296	false	BB_Chr03	24701284	24704063
BjuOB03G43770	11.2927	14.1015	12.1662	17.404	15.4181	14.896	454	569	453	719	655	611	0.320609	0.0090505	0.0308233	false	BB_Chr03	24726130	24728206
BjuOB03G43780	0.6862	0.5046	0.4057	0.3657	0.3556	0.7046	42	31	23	23	23	44	-0.1967	0.662092	0.801425	false	BB_Chr03	24729463	24731700
BjuOB03G43790	0.7882	0.8205	0.6986	0.8701	0.8573	1.0493	67	70	55	76	77	91	0.239605	0.363521	0.554592	false	BB_Chr03	24731905	24736208
BjuOB03G43810	3.9854	4.0919	3.6237	3.4057	2.9776	2.9865	361	372	304	317	285	276	-0.347959	0.0133225	0.0429807	false	BB_Chr03	24740566	24746027
BjuOB03G43820	15.2256	16.8172	14.6959	18.2964	17.8289	17.4857	396	439	354	489	490	464	0.172007	0.153985	0.304655	false	BB_Chr03	24748369	24750042
BjuOB03G43830	1.2552	1.727	1.9038	1.8177	1.2585	1.8307	84	116	118	125	89	125	-0.0193745	0.938758	0.968735	false	BB_Chr03	24750307	24753524
BjuOB03G43840	2.1203	3.3138	1.9078	4.1065	2.7147	3.321	102	160	85	203	138	163	0.442318	0.0772593	0.180732	false	BB_Chr03	24770932	24773612
BjuOB03G43870	7.792	9.1674	8.1241	7.9393	8.7073	7.8305	553	653	534	579	653	567	-0.0593811	0.610331	0.765775	false	BB_Chr03	24781615	24784903
BjuOB03G43880	0.752	2.3881	1.1671	2.9271	1.7791	2.2572	16	51	23	64	40	49	0.675892	0.127888	0.26574	false	BB_Chr03	24785330	24786338
BjuOB03G43890	24.2092	30.2936	28.962	24.8486	26.0282	25.7291	676	849	749	713	768	733	-0.147488	0.190188	0.355834	false	BB_Chr03	24791466	24795695
BjuOB03G43900	1.5187	1.6295	1.5136	1.3642	1.299	2.061	52	56	48	48	47	72	-0.00838656	0.979072	0.98928	false	BB_Chr03	24802805	24804056
BjuOB03G43940	3.0306	3.6431	2.2052	5.7381	3.8655	3.8098	92	111	62	179	124	118	0.567809	0.0311491	0.0874136	false	BB_Chr03	24825775	24827036
BjuOB03G43950	9.3252	10.9211	9.4504	13.4132	9.3667	11.0641	228	268	214	337	242	276	0.161347	0.346601	0.537066	false	BB_Chr03	24828339	24829864
BjuOB03G43970	11.1752	9.3763	10.4483	9.2125	9.5949	9.2238	798	672	691	676	724	672	-0.174174	0.152773	0.302824	false	BB_Chr03	24847625	24850678
BjuOB03G43980	4.84	5.4483	5.5805	6.5441	5.5397	6.6191	339	383	362	471	410	473	0.210517	0.11637	0.247886	false	BB_Chr03	24850711	24856351
BjuOB03G43990	14.992	15.0702	18.432	12.956	12.4728	14.6194	786	793	895	698	691	782	-0.30377	0.017646	0.0545297	false	BB_Chr03	24859629	24862399
BjuOB03G44000	1.5208	1.2251	1.1529	1.2911	0.9799	1.2052	47	38	33	41	32	38	-0.197396	0.58392	0.745412	false	BB_Chr03	24872329	24873800
BjuOB03G44010	2.3219	3.1583	2.3108	3.0847	2.6367	3.4037	115	157	106	157	138	172	0.203159	0.337211	0.527842	false	BB_Chr03	24874016	24875826
BjuOB03G44050	17.043	16.2038	16.9284	23.9295	18.1314	21.3446	612	584	563	883	688	782	0.308233	0.0151908	0.0480861	false	BB_Chr03	24907846	24910006
BjuOB03G44080	1.7992	1.5613	2.1933	2.2027	1.9224	1.8772	31	27	35	39	35	33	0.0845728	0.824655	0.905068	false	BB_Chr03	24938530	24940569
BjuOB03G44090	8.286	8.3997	8.8946	9.1887	7.5223	7.6493	172	175	171	196	165	162	-0.0980535	0.587153	0.747901	false	BB_Chr03	24940909	24941667
BjuOB03G44100	6.5195	6.9081	6.8903	7.8886	9.2872	8.1481	378	402	370	470	569	482	0.292869	0.0248427	0.0726126	false	BB_Chr03	24942292	24946154
BjuOB03G44110	0.5087	0.3649	0.6152	0.7326	0.9243	0.9373	25	18	28	37	48	47	0.77479	0.0531365	0.13459	false	BB_Chr03	24946324	24948558
BjuOB03G44120	2.1132	2.4303	1.8905	2.1152	1.977	2.2843	175	202	145	180	173	193	-0.0392753	0.827564	0.906866	false	BB_Chr03	24954272	24958187
BjuOB03G44130	15.7317	8.6518	15.3882	8.602	16.4721	7.0989	404	223	366	227	447	186	-0.336396	0.481459	0.662685	false	BB_Chr03	24970165	24972025
BjuOB03G44140	7.0907	6.902	7.5502	6.5823	7.5451	5.6047	217	212	214	207	244	175	-0.15219	0.398098	0.588713	false	BB_Chr03	24972242	24974052
BjuOB03G44150	14.0544	14.1953	14.1326	12.1364	11.5098	10.9369	364	369	339	323	315	289	-0.320227	0.0166471	0.0519516	false	BB_Chr03	24975620	24977022
BjuOB03G44170	14.2446	15.7147	15.1289	16.9064	14.9261	15.6444	979	1084	963	1194	1084	1097	0.0480591	0.609511	0.765127	false	BB_Chr03	24987766	24991513
BjuOB03G44180	1.0739	1.07	1.1411	0.9621	0.7259	0.9356	63	63	62	58	45	56	-0.352957	0.226689	0.402645	false	BB_Chr03	24994276	24997175
BjuOB03G44190	26.1729	28.7042	26.5011	32.6394	29.4287	30.9736	675	743	633	865	802	815	0.166816	0.0979792	0.217674	false	BB_Chr03	24998364	24999653
BjuOB03G44200	1.56	2.0588	1.5662	1.5714	1.2432	1.6363	114	151	106	118	96	122	-0.245818	0.272557	0.457336	false	BB_Chr03	24999957	25003663
BjuOB03G44210	2.7951	3.3816	3.5107	4.3576	3.8057	4.0535	98	119	114	157	141	145	0.309628	0.129732	0.268568	false	BB_Chr03	25004592	25006474
BjuOB03G44220	0.3482	3.8166	0.9776	1.9994	1.6477	2.3209	10	110	26	59	50	68	0.216093	0.713242	0.835991	false	BB_Chr03	25013548	25014769
BjuOB03G44230	372.664	518.299	478.846	296.182	290.899	425.581	17785	24826	21165	14525	14670	20722	-0.459	0.00166709	0.00696217	false	BB_Chr03	25015238	25017535
BjuOB03G44240	40.4679	35.5578	36.8992	34.7299	34.8287	33.4177	508	448	429	448	462	428	-0.161455	0.209006	0.380395	false	BB_Chr03	25018442	25019436
BjuOB03G44250	0.4707	0.5324	0.5357	0.2476	0.313	0.187	37	42	39	20	26	15	-1.06356	0.009961	0.0334733	down	BB_Chr03	25019910	25025572
BjuOB03G44260	0.8663	0.4416	0.8048	0	0	0	43	22	37	0	0	0	-7.65461	3.73252e-09	3.42054e-08	down	BB_Chr03	25050351	25052854
BjuOB03G44300	0	0	0	2.3051	2.8617	1.9018	0	0	0	94	120	77	8.93001	3.04883e-13	4.4041e-12	up	BB_Chr03	25101777	25103641
BjuOB03G44310	38.3127	41.0363	34.3927	44.8099	39.3134	44.7251	1293	1390	1075	1554	1402	1540	0.153129	0.125369	0.26189	false	BB_Chr03	25137261	25138841
BjuOB03G44320	0.9758	0.7721	1.2705	0.1396	0.9235	0.2532	34	27	41	5	34	9	-1.21422	0.052004	0.132184	false	BB_Chr03	25159278	25161513
BjuOB03G44330	9.111	7.0036	8.1109	6.2534	8.5079	6.8897	302	233	249	213	298	233	-0.190203	0.31635	0.50557	false	BB_Chr03	25166404	25167792
BjuOB03G44340	29.6401	29.6911	28.6474	27.1095	23.4865	24.2356	1297	1304	1161	1219	1086	1082	-0.261268	0.00628438	0.0224653	false	BB_Chr03	25181404	25183925
BjuOB03G44350	4.2883	3.6153	3.2329	1.9014	3.6259	0.9948	169	143	118	77	151	40	-0.794284	0.0309387	0.0869552	false	BB_Chr03	25185907	25187586
BjuOB03G44360	6.7504	3.7365	5.6689	0	0	0	72	40	56	0	0	0	-8.3705	2.62141e-11	3.0527e-10	down	BB_Chr03	25192396	25192785
BjuOB03G44370	15.2352	16.1282	16.6554	0	0	0	80	85	81	0	0	0	-8.91137	2.96398e-13	4.28818e-12	down	BB_Chr03	25193348	25193570
BjuOB03G44380	2.9312	2.8953	2.5374	4.5493	3.9457	4.8048	116	115	93	185	165	194	0.64049	0.00119641	0.00517723	false	BB_Chr03	25208058	25210023
BjuOB03G44420	4.5002	7.2161	5.3525	6.4665	4.2255	4.9277	128	206	141	189	127	143	-0.151466	0.514379	0.691191	false	BB_Chr03	25228972	25230011
BjuOB03G44430	143.878	151.921	142.267	141.015	142.403	138.581	2660	2819	2436	2679	2782	2614	-0.0799648	0.283415	0.469637	false	BB_Chr03	25234511	25235791
BjuOB03G44440	2.5591	3.3924	3.8637	2.0894	2.6065	2.7208	118	157	165	99	127	128	-0.426623	0.0627265	0.15355	false	BB_Chr03	25237473	25267240
BjuOB03G44450	0.5879	0.6137	0.4232	11.1434	10.0946	9.7142	21	22	14	409	381	354	4.21958	6.502e-63	1.19112e-60	up	BB_Chr03	25275748	25277482
BjuOB03G44470	4.7374	6.4485	5.8715	8.5385	8.7138	10.6599	142	194	163	263	276	326	0.686989	0.000128895	0.000671316	false	BB_Chr03	25288428	25290268
BjuOB03G44480	6.982	7.5596	6.5799	2.7099	7.1038	3.3623	173	188	151	69	186	85	-0.69922	0.0263547	0.0762462	false	BB_Chr03	25292133	25293461
BjuOB03G44510	3.3517	5.9959	5.1817	0.9266	1.4057	2.0159	88	158	126	25	39	54	-1.75961	1.18674e-07	9.16362e-07	down	BB_Chr03	25300947	25302689
BjuOB03G44520	8.7183	9.2675	8.9097	4.9373	5.298	5.6872	299	319	283	174	192	199	-0.782252	3.38673e-07	2.4736e-06	false	BB_Chr03	25303489	25305436
BjuOB03G44540	3.3486	3.6861	3.0032	0.8147	0.4089	0.8999	124	137	103	31	16	34	-2.27185	5.13384e-13	7.22176e-12	down	BB_Chr03	25347612	25348965
BjuOB03G44550	0.089	0.0886	0	3.2033	1.6838	3.7495	1	1	0	37	20	43	5.54172	1.80679e-06	1.21381e-05	up	BB_Chr03	25349784	25350642
BjuOB03G44560	18.4877	19.921	21.3663	19.6238	18.2409	18.6573	540	584	578	589	563	556	-0.107012	0.351383	0.542009	false	BB_Chr03	25356102	25358083
BjuOB03G44570	16.0478	17.0685	10.7472	8.4344	21.2101	9.7559	237	253	147	128	331	147	-0.17289	0.581668	0.743966	false	BB_Chr03	25358234	25359390
BjuOB03G44580	14.285	15.2808	15.7419	20.8419	21.0044	21.1152	679	729	693	1018	1055	1024	0.448819	4.61547e-06	2.95029e-05	false	BB_Chr03	25359541	25362471
BjuOB03G44620	202.798	170.185	187.594	210.947	184.051	192.848	5807	4891	4975	6207	5569	5634	0.0379575	0.709352	0.833287	false	BB_Chr03	25381647	25383016
BjuOB03G44630	13.2962	12.3889	12.894	11.0222	13.5148	10.6187	108	101	97	92	116	88	-0.159821	0.492126	0.672215	false	BB_Chr03	25383524	25384465
BjuOB03G44680	2.9382	3.0495	3.0403	2.8593	3.0895	3.0398	72	75	69	72	80	76	-0.0320713	0.899344	0.948023	false	BB_Chr03	25441595	25443025
BjuOB03G44710	0.0443	0.1764	0	31.7918	31.712	33.4518	1	4	0	738	757	771	8.71637	5.51064e-40	4.97418e-38	up	BB_Chr03	25466096	25467576
BjuOB03G44720	2.9084	3.0471	2.5251	0.9045	0.9505	0.8669	194	204	156	62	67	59	-1.66538	1.04013e-14	1.75472e-13	down	BB_Chr03	25469248	25478488
BjuOB03G44730	18.7187	16.7176	19.0591	16.411	15.6377	16.4932	1544	1384	1456	1391	1363	1388	-0.195911	0.0539491	0.136353	false	BB_Chr03	25481369	25486343
BjuOB03G44740	24.0048	26.7926	25.5747	13.559	13.129	14.3977	1206	1351	1190	700	697	738	-0.92028	4.63604e-22	1.55576e-20	false	BB_Chr03	25487283	25489446
BjuOB03G44750	8.4147	3.1364	9.1073	1.4139	2.6926	1.1274	417	156	418	72	141	57	-2.01578	0.000894524	0.00397555	down	BB_Chr03	25490126	25494115
BjuOB03G44780	16.1441	12.2042	17.0553	8.0327	8.5801	9.9911	974	739	953	498	547	615	-0.802342	4.05821e-07	2.93601e-06	false	BB_Chr03	25532619	25538401
BjuOB03G44800	1.6275	2.8107	1.1325	1.5134	1.0952	1.028	45	78	29	43	32	29	-0.636201	0.118157	0.250727	false	BB_Chr03	25549451	25550757
BjuOB03G44810	1.4084	2.0239	1.199	0.5799	0.7689	0.6106	52	75	41	22	30	23	-1.26126	0.000784557	0.00352864	down	BB_Chr03	25553352	25554806
BjuOB03G44830	2.7859	0.9913	2.5245	0.2421	0.3766	0.6339	56	20	47	5	8	13	-2.37006	4.76595e-05	0.000266293	down	BB_Chr03	25567239	25569493
BjuOB03G44840	14.1003	2.356	12.3403	0.2557	0.0414	0	322	54	261	6	1	0	-6.65607	5.71591e-07	4.06841e-06	down	BB_Chr03	25573457	25574484
BjuOB03G44850	3.3146	2.7349	2.9638	4.5864	4.3621	3.7056	64	53	53	91	89	73	0.460822	0.0912368	0.20602	false	BB_Chr03	25581506	25582704
BjuOB03G44860	2.7269	2.3068	2.2962	2.4868	2.5319	2.5214	159	135	124	149	156	150	0.0119093	0.951456	0.975658	false	BB_Chr03	25583018	25585229
BjuOB03G44870	2.1509	1.8832	1.5482	2.2834	2.5906	2.747	33	29	22	36	42	43	0.420111	0.268043	0.452035	false	BB_Chr03	25594556	25601453
BjuOB03G44890	21.0317	23.1011	24.1162	22.8943	22.6392	23.6699	371	409	394	415	422	426	-0.00565431	0.96417	0.982063	false	BB_Chr03	25607502	25608564
BjuOB03G44920	2.8778	7.646	9.9917	4.1733	2.9369	7.3004	51	136	164	76	55	132	-0.531334	0.196746	0.364429	false	BB_Chr03	25618201	25618958
BjuOB03G44930	6.4935	8.5616	7.6532	7.9464	7.6133	7.1203	699	925	763	879	866	782	-0.0252175	0.828814	0.907406	false	BB_Chr03	25621361	25626971
BjuOB03G44940	3.0966	3.3761	3.2759	3.399	3.256	3.8832	297	325	291	335	330	380	0.0859678	0.539926	0.711976	false	BB_Chr03	25627297	25631301
BjuOB03G44950	17.4512	13.1556	14.8547	17.9111	15.0003	15.1437	567	429	447	598	515	502	0.0482958	0.75035	0.85982	false	BB_Chr03	25633856	25637122
BjuOB03G44960	6.421	8.6773	7.4119	8.4526	6.4079	8.6735	275	373	294	372	290	379	0.0390851	0.813325	0.89815	false	BB_Chr03	25639048	25640613
BjuOB03G44970	6.6426	5.5986	7.3022	5.0972	5.7544	5.9009	331	280	337	261	303	300	-0.250594	0.130449	0.26959	false	BB_Chr03	25641846	25644384
BjuOB03G44980	0.0183	0.0729	0.1976	15.583	15.9851	15.4617	1	4	10	875	923	862	7.35898	4.61328e-78	1.17165e-75	up	BB_Chr03	25644474	25646545
BjuOB03G44990	0.6689	0.8515	0.4815	0.2531	0.211	0.4006	36	46	24	14	12	22	-1.23794	0.00889688	0.030362	down	BB_Chr03	25652477	25654529
BjuOB03G45000	0.9977	1.0493	1.6159	0.4495	0.4022	0.8874	54	57	81	25	23	49	-1.10379	0.00553622	0.0201034	down	BB_Chr03	25655913	25657984
BjuOB03G45040	2.529	3.8321	3.1857	2.2816	2.144	2.1172	96	146	112	89	86	82	-0.567294	0.0165961	0.0518069	false	BB_Chr03	25668582	25671353
BjuOB03G45070	26.4771	29.8017	27.8295	39.0194	37.8154	37.7697	1357	1533	1321	2055	2048	1975	0.420805	2.06315e-07	1.54443e-06	false	BB_Chr03	25677032	25679363
BjuOB03G45090	0.5438	0.6056	0.3109	1.4009	1.0596	1.0347	17	19	9	45	35	33	1.22835	0.00764353	0.0266489	up	BB_Chr03	25682908	25688942
BjuOB03G45110	14.8245	18.5084	17.0794	19.1235	16.7735	18.7241	731	916	780	969	874	942	0.0907083	0.407076	0.597262	false	BB_Chr03	25697773	25700476
BjuOB03G45160	5.7364	5.3369	5.6399	5.2496	4.2062	5.2873	302	282	275	284	234	284	-0.210306	0.180683	0.342801	false	BB_Chr03	25729893	25732656
BjuOB03G45170	2.965	2.7712	2.5498	1.8002	1.9368	1.5302	226	212	180	141	156	119	-0.680447	0.000316888	0.00154191	false	BB_Chr03	25734831	25741894
BjuOB03G45180	1.0915	1.4273	1.5173	1.7526	1.6914	1.6047	80	105	103	132	131	120	0.299652	0.179295	0.340827	false	BB_Chr03	25748290	25751968
BjuOB03G45200	97.0879	91.742	85.9157	86.7037	87.5746	89.5227	5892	5588	4829	5407	5616	5543	-0.0862477	0.29839	0.486157	false	BB_Chr03	25783366	25785765
BjuOB03G45210	4.0323	3.1496	4.3538	1.9378	2.12	2.0981	162	127	162	80	90	86	-0.935078	5.26128e-05	0.00029207	false	BB_Chr03	25801103	25806472
BjuOB03G45230	4.0389	1.0348	4.9483	0.754	1.0141	0.5817	245	63	278	47	65	36	-2.13318	0.00182516	0.00754061	down	BB_Chr03	25816558	25820415
BjuOB03G45240	1.1437	1.1395	0.6174	0.8511	0.382	0.7253	34	34	17	26	12	22	-0.599732	0.227874	0.40421	false	BB_Chr03	25820511	25822077
BjuOB03G45260	2.3104	3.7532	3.1454	4.8389	5.5136	5.169	46	75	58	99	116	105	0.732462	0.00568988	0.0205971	false	BB_Chr03	25826851	25827578
BjuOB03G45280	6.0768	5.9306	5.4416	5.8531	5.9274	6.9318	293	287	243	290	302	341	0.0732062	0.626258	0.776992	false	BB_Chr03	25834886	25836978
BjuOB03G45290	44.8972	52.2506	47.0443	49.38	44.4105	50.9129	1083	1265	1051	1224	1132	1253	-0.0206143	0.831485	0.909131	false	BB_Chr03	25837114	25838984
BjuOB03G45300	1.9867	2.2015	2.03	3.0556	3.109	3.0395	205	228	194	324	339	320	0.540231	0.000189702	0.000958874	false	BB_Chr03	25841653	25846225
BjuOB03G45310	12.0912	11.5642	2.4331	2.6882	3.4855	4.4887	499	479	93	114	152	189	-1.31357	0.0535922	0.13558	false	BB_Chr03	25846313	25848511
BjuOB03G45330	0.9319	0.619	0.7666	1.4466	1.1968	1.3048	42	28	32	67	57	60	0.736671	0.028349	0.0808892	false	BB_Chr03	25870324	25871971
BjuOB03G45350	1.177	1.1727	1.412	0.6618	0.6188	0.9229	45	45	50	26	25	36	-0.799527	0.0295934	0.0838193	false	BB_Chr03	25879669	25881066
BjuOB03G45380	0.6626	0.7369	0.5989	0.6148	0.5833	0.4531	43	48	36	41	40	30	-0.301043	0.389839	0.580958	false	BB_Chr03	25887820	25890554
BjuOB03G45390	1.6752	1.5021	1.9732	1.5265	1.8447	1.5822	110	99	120	103	128	106	-0.082234	0.721506	0.841581	false	BB_Chr03	25891605	25894639
BjuOB03G45420	1.8671	1.8603	1.764	1.9684	2.1166	2.0779	96	96	84	104	115	109	0.139891	0.52721	0.701499	false	BB_Chr03	25924088	25926937
BjuOB03G45430	0.5486	1.0932	1.392	0.2936	0.8307	0.2957	20	40	47	11	32	11	-1.10627	0.0457928	0.119339	false	BB_Chr03	25929187	25931553
BjuOB03G45460	6.8307	7.7933	7.0861	1.7987	1.2928	1.6278	255	292	245	69	51	62	-2.22924	2.63378e-28	1.33297e-26	down	BB_Chr03	25933205	25934849
BjuOB03G45470	8.471	7.9362	9.0918	6.0043	6.7243	7.1131	335	315	333	244	281	287	-0.388991	0.0108173	0.0359402	false	BB_Chr03	25946276	25948442
BjuOB03G45480	15.3557	19.9649	10.632	7.0361	10.1657	6.0743	223	291	143	105	156	90	-1.00003	0.000162794	0.000833418	down	BB_Chr03	25949325	25950043
BjuOB03G45490	7.6992	8.9891	7.056	7.1835	7.211	8.3242	291	341	247	279	288	321	-0.0891547	0.559711	0.727227	false	BB_Chr03	25953648	25955641
BjuOB03G45500	101.824	88.9328	82.433	100.74	88.5019	98.3525	2342	2053	1756	2381	2151	2308	0.0445322	0.682015	0.814961	false	BB_Chr03	25957249	25958089
BjuOB03G45510	41.2361	41.5329	37.2486	50.8532	44.1813	44.7317	1377	1392	1152	1745	1559	1524	0.192188	0.0485981	0.125138	false	BB_Chr03	25958508	25959961
BjuOB03G45520	0.9548	1.5907	0.8112	1.5842	1.0369	1.5802	61	102	48	104	70	103	0.300226	0.335469	0.526015	false	BB_Chr03	25960441	25963329
BjuOB03G45560	3.2524	3.4614	3.1126	3.2609	2.1918	3.0187	132	141	117	136	94	125	-0.243023	0.271533	0.456112	false	BB_Chr03	25984533	25986727
BjuOB03G45580	2.2334	2.3964	3.1534	2.0062	2.6284	2.4977	78	84	102	72	97	89	-0.149739	0.56919	0.734411	false	BB_Chr03	26000693	26002748
BjuOB03G45600	53.9128	48.2455	49.0745	50.317	57.7423	49.7074	1905	1711	1606	1827	2156	1792	0.0335481	0.756586	0.863694	false	BB_Chr03	26011396	26013788
BjuOB03G45610	4.7564	4.4428	5.2425	1.4947	2.907	1.7968	96	90	98	31	62	37	-1.24287	8.73268e-05	0.000468263	down	BB_Chr03	26027533	26028270
BjuOB03G45620	3.2932	5.2862	4.8256	3.9169	4.8726	4.7391	126	203	171	154	197	185	-0.00668495	0.975077	0.987258	false	BB_Chr03	26030169	26031567
BjuOB03G45630	20.8733	24.0646	20.0332	22.8695	20.2334	22.643	1152	1333	1024	1297	1180	1275	-0.00865145	0.930818	0.964871	false	BB_Chr03	26033084	26037453
BjuOB03G45640	2.4891	5.238	3.9155	3.9258	3.6958	4.4377	116	245	169	188	182	211	0.0324952	0.892262	0.943926	false	BB_Chr03	26043469	26045593
BjuOB03G45660	2.8459	2.4934	3.9097	2.4569	3.0809	2.8219	257	226	327	228	294	260	-0.173137	0.391481	0.582535	false	BB_Chr03	26069149	26072615
BjuOB03G45680	80.6081	73.1376	91.7202	61.6407	69.5546	60.2733	873	795	920	686	796	666	-0.385979	0.00327799	0.0126988	false	BB_Chr03	26080131	26080619
BjuOB03G45690	78.6256	90.958	92.6351	97.2128	118.282	112.433	329	382	359	418	523	480	0.298801	0.0335608	0.0928396	false	BB_Chr03	26080730	26080882
BjuOB03G45700	4.7053	5.7617	4.7313	5.4178	5.6425	6.5832	131	161	122	155	166	187	0.190294	0.325826	0.516123	false	BB_Chr03	26086128	26088217
BjuOB03G45710	4.6991	5.706	5.153	3.8584	6.4619	5.5412	64	78	65	54	93	77	0.00638839	0.982489	0.991072	false	BB_Chr03	26088674	26089574
BjuOB03G45720	6.372	5.4191	6.4085	8.2872	9.0545	8.7163	321	274	299	429	482	448	0.489865	0.000694458	0.00315721	false	BB_Chr03	26094698	26097503
BjuOB03G45800	1.9944	1.1481	3.2541	0.0863	0.755	0.1738	45	26	68	2	18	4	-2.67478	6.5301e-05	0.000357044	down	BB_Chr03	26172305	26173394
BjuOB03G45810	1.4114	2.1094	1.6192	1.7598	2.5044	1.8157	32	48	34	41	60	42	0.222527	0.5312	0.704827	false	BB_Chr03	26179008	26179836
BjuOB03G45820	6.2332	5.4341	6.1593	6.1742	6.8468	6.7094	224	196	205	228	260	246	0.118784	0.47443	0.656569	false	BB_Chr03	26183514	26185646
BjuOB03G45840	3.354	3.1418	3.2964	4.6588	4.4355	4.3832	234	220	213	334	327	312	0.433227	0.00314595	0.0122458	false	BB_Chr03	26211204	26214524
BjuOB03G45890	2.9969	3.2534	2.8597	2.8175	2.4652	2.4608	413	450	365	399	359	346	-0.261111	0.0450631	0.117883	false	BB_Chr03	26272391	26279612
BjuOB03G45910	0.7319	1.0534	0.9132	0.5857	0.8158	0.7493	45	65	52	37	53	47	-0.348014	0.284634	0.471024	false	BB_Chr03	26288079	26291222
BjuOB03G45920	7.8991	9.7017	5.6323	4.7863	6.2999	5.1128	159	196	105	99	134	105	-0.542258	0.0265723	0.0767643	false	BB_Chr03	26293264	26294265
BjuOB03G45930	4.9823	5.6826	3.9285	1.5152	1.582	1.1405	304	348	222	95	102	71	-1.80758	8.58786e-18	1.98773e-16	down	BB_Chr03	26296728	26299758
BjuOB03G45950	5.5512	5.0281	5.5727	4.1744	4.5587	4.1144	242	220	225	187	210	183	-0.357325	0.0330706	0.0917197	false	BB_Chr03	26319559	26321542
BjuOB03G45960	57.429	74.7141	56.2082	53.4745	63.1448	59.1228	278	363	252	266	323	292	-0.12248	0.446992	0.632845	false	BB_Chr03	26323142	26323351
BjuOB03G46010	8.0004	9.5613	8.351	9.1993	9.1977	8.7841	391	469	378	462	475	438	0.0442957	0.720044	0.840648	false	BB_Chr03	26346905	26348789
BjuOB03G46020	14.9298	14.5564	12.6473	17.659	15.3705	19.3385	933	913	732	1134	1015	1233	0.285401	0.0167853	0.052304	false	BB_Chr03	26351724	26354767
BjuOB03G46030	14.5134	10.7259	16.4348	5.8967	8.4733	5.2451	697	517	731	291	430	257	-1.11587	1.0443e-07	8.12095e-07	down	BB_Chr03	26363448	26365898
BjuOB03G46070	1.9119	2.7213	2.4329	1.4618	1.5831	2.9112	56	80	66	44	49	87	-0.270294	0.424714	0.613001	false	BB_Chr03	26392919	26394268
BjuOB03G46080	1.4626	0.1766	2.3448	0.0431	0	0	33	4	49	1	0	0	-6.47877	5.8593e-06	3.69256e-05	down	BB_Chr03	26394915	26396050
BjuOB03G46100	2.0099	1.2708	0.8347	0.0376	0.2926	0.2273	52	33	20	1	8	6	-2.90985	1.3021e-05	7.86714e-05	down	BB_Chr03	26404040	26405688
BjuOB03G46110	4.7324	5.2664	5.4783	7.4579	5.5926	5.873	402	449	431	651	502	509	0.262774	0.064304	0.156554	false	BB_Chr03	26406521	26409626
BjuOB03G46120	14.7816	13.0401	14.6783	15.2897	14.2675	13.5468	1955	1731	1798	2078	1994	1828	-0.00884789	0.931255	0.965056	false	BB_Chr03	26410020	26420188
BjuOB03G46130	7.3832	8.3195	7.7504	7.4416	7.4307	7.8396	252	285	245	261	268	273	-0.0719192	0.619542	0.772133	false	BB_Chr03	26420537	26422710
BjuOB03G46150	5.8483	6.4113	5.5908	7.6645	6.6922	7.2925	349	384	309	470	422	444	0.251505	0.0501327	0.128386	false	BB_Chr03	26427465	26431096
BjuOB03G46160	1.3644	1.7957	1.6711	1.5557	1.5225	1.8962	134	177	152	157	158	190	0.0179608	0.92686	0.962609	false	BB_Chr03	26431398	26437273
BjuOB03G46170	18.751	21.9332	16.0753	23.2108	23.3878	22.2748	500	587	397	636	659	606	0.254384	0.0508638	0.129871	false	BB_Chr03	26437337	26439101
BjuOB03G46180	10.6634	10.8168	11.9305	11.0274	11.3983	11.4997	718	731	744	763	811	790	-0.00443849	0.967045	0.983485	false	BB_Chr03	26439280	26445698
BjuOB03G46190	1.5667	1.0326	0.8328	1.1259	1.6879	1.5592	65	43	32	48	74	66	0.318546	0.367661	0.558939	false	BB_Chr03	26448141	26450744
BjuOB03G46240	2.5431	3.09	2.7458	2.9879	3.0817	2.7965	82	100	82	99	105	92	0.0572707	0.803849	0.892324	false	BB_Chr03	26470006	26471950
BjuOB03G46250	7.4125	7.6634	8.3047	6.9032	8.8816	6.9137	372	386	386	356	471	354	-0.0671811	0.66188	0.801393	false	BB_Chr03	26472578	26478457
BjuOB03G46260	1.1182	1.077	0.4427	1.0519	0.5996	0.621	30	29	11	29	17	17	-0.247178	0.640149	0.786544	false	BB_Chr03	26480453	26484055
BjuOB03G46270	7.0113	7.7573	6.778	10.0163	8.3903	9.2492	344	382	308	505	435	463	0.333177	0.0106489	0.0354755	false	BB_Chr03	26486051	26488833
BjuOB03G46280	1.0789	1.8303	2.0779	1.4188	1.1589	1.7147	37	63	66	50	42	60	-0.23897	0.49007	0.670278	false	BB_Chr03	26489439	26490871
BjuOB03G46340	1.3638	1.4375	1.4511	4.6161	3.1423	3.9131	69	73	68	240	168	202	1.42824	1.73315e-10	1.83753e-09	up	BB_Chr03	26563351	26565526
BjuOB03G46390	2.8144	3.0707	3.2774	2.3993	2.5864	2.485	242	265	261	212	235	218	-0.319544	0.040705	0.108644	false	BB_Chr03	26604081	26609285
BjuOB03G46400	0.9626	1.2421	1.295	0.7371	0.6272	0.7888	61	79	76	48	42	51	-0.725765	0.0135661	0.0436355	false	BB_Chr03	26609343	26611659
BjuOB03G46410	4.6838	4.3454	3.2665	3.6315	3.2699	3.5974	305	284	197	243	225	239	-0.25684	0.148759	0.297007	false	BB_Chr03	26611941	26615638
BjuOB03G46440	2.3339	2.183	2.7257	1.5142	1.4274	1.385	147	138	159	98	95	89	-0.770689	0.000331296	0.00160461	false	BB_Chr03	26621185	26623487
BjuOB03G46450	9.6708	7.5244	8.1088	9.799	10.5813	10.9386	461	360	358	480	533	532	0.277828	0.0595975	0.147519	false	BB_Chr03	26624066	26628776
BjuOB03G46530	52.8482	47.9775	45.6781	40.9083	36.1004	40.4395	1970	1795	1577	1567	1422	1538	-0.348023	0.000648051	0.00296335	false	BB_Chr03	26670833	26673125
BjuOB03G46540	2.3894	3.9532	2.2959	2.7306	4.1075	3.2229	109	181	97	128	198	150	0.202677	0.431063	0.618539	false	BB_Chr03	26674935	26677096
BjuOB03G46550	2.1472	2.0456	2.4368	1.0371	1.0086	1.0907	137	131	144	68	68	71	-1.10727	1.18952e-06	8.17007e-06	down	BB_Chr03	26680161	26683362
BjuOB03G46570	7.5844	8.5829	8.3408	9.0437	7.6648	8.2598	324	368	330	397	346	360	0.000499297	0.997038	0.998378	false	BB_Chr03	26704803	26707014
BjuOB03G46580	10.1483	10.5177	9.9112	9.578	8.7351	9.6468	199	207	180	193	181	193	-0.15631	0.344691	0.535128	false	BB_Chr03	26707040	26707756
BjuOB03G46590	4.6262	5.5843	2.3054	5.1945	3.4518	7.935	52	63	24	60	41	91	0.377801	0.353708	0.544198	false	BB_Chr03	26708109	26708519
BjuOB03G46600	10.8339	8.5455	9.191	8.4721	8.2387	9.2914	168	133	132	135	135	147	-0.166088	0.417231	0.606458	false	BB_Chr03	26708843	26709910
BjuOB03G46610	3.071	3.4423	2.6941	2.148	1.4985	2.2105	64	72	52	46	33	47	-0.681266	0.0313922	0.0879725	false	BB_Chr03	26713361	26714312
BjuOB03G46620	6.0292	5.6501	13.3729	1.319	2.0198	1.0689	387	364	795	87	137	70	-2.5345	4.51222e-07	3.25143e-06	down	BB_Chr03	26714453	26717353
BjuOB03G46630	21.529	19.67	18.4458	14.3348	12.5378	12.8573	494	453	392	338	304	301	-0.615087	8.91794e-06	5.50526e-05	false	BB_Chr03	26726024	26727221
BjuOB03G46640	12.6357	11.0158	12.7051	13.4492	10.7245	12.0364	320	280	298	350	287	311	-0.0357094	0.818743	0.901316	false	BB_Chr03	26727381	26729438
BjuOB03G46650	0.467	0.4653	0.6555	5.0443	5.0379	5.172	10	10	13	111	114	113	3.24342	4.0436e-19	1.05724e-17	up	BB_Chr03	26729760	26731112
BjuOB03G46660	27.6382	26.6286	28.2322	16.9978	30.8685	19.5262	1576	1524	1491	996	1860	1136	-0.315241	0.0868856	0.198205	false	BB_Chr03	26734506	26740091
BjuOB03G46670	16.6106	14.8251	16.5366	12.5124	12.3179	11.6697	1257	1126	1159	973	985	901	-0.42285	7.25119e-05	0.000393773	false	BB_Chr03	26740643	26747719
BjuOB03G46680	11.7014	11.4065	12.361	12.0693	11.8106	10.3622	601	588	588	637	641	543	-0.0778122	0.517385	0.693592	false	BB_Chr03	26750595	26753805
BjuOB03G46690	19.4764	20.3865	17.2009	13.0829	14.1206	13.6837	791	831	647	546	606	567	-0.506715	9.18854e-06	5.6623e-05	false	BB_Chr03	26754088	26756290
BjuOB03G46730	5.0945	5.3329	5.1525	1.8827	1.0985	1.833	79	83	74	30	18	29	-1.72464	1.94668e-07	1.46234e-06	down	BB_Chr03	26781055	26782621
BjuOB03G46740	23.4631	27.3669	21.8825	30.9682	31.3451	31.3627	668	782	577	906	943	911	0.340607	0.00173418	0.00720521	false	BB_Chr03	26782893	26785010
BjuOB03G46750	7.3129	6.6876	6.442	5.4634	5.5482	5.9493	353	324	288	271	283	293	-0.297536	0.0407668	0.108778	false	BB_Chr03	26790233	26791997
BjuOB03G46760	0.4169	0.4944	0.6216	0.6761	1.052	0.7977	21	25	29	35	56	41	0.700235	0.0793655	0.184646	false	BB_Chr03	26792913	26795401
BjuOB03G46790	0	0	0	5.1569	4.9522	6.1029	0	0	0	80	79	94	8.73049	1.00939e-12	1.37323e-11	up	BB_Chr03	26816663	26817974
BjuOB03G46800	0	0	0	28.0494	24.1594	27.4436	0	0	0	175	155	170	9.71262	6.65452e-16	1.26899e-14	up	BB_Chr03	26850624	26850845
BjuOB03G46830	8.9176	9.3847	7.039	9.3784	8.0265	8.0139	409	432	299	442	389	375	-0.0227705	0.878991	0.936444	false	BB_Chr03	26912928	26915588
BjuOB03G46860	7.9479	7.7278	7.2011	8.5432	6.9568	7.1217	373	364	313	412	345	341	-0.0446793	0.75305	0.861534	false	BB_Chr03	26936601	26938541
BjuOB03G46900	4.4374	4.4507	3.8969	5.6713	4.5353	5.1032	150	151	122	197	162	176	0.231379	0.220354	0.394782	false	BB_Chr03	26958919	26960643
BjuOB03G46910	3.0641	3.9348	2.5732	1.5903	2.4486	2.4693	45	58	35	24	38	37	-0.57882	0.121168	0.255602	false	BB_Chr03	26960898	26962058
BjuOB03G46920	2.6259	2.0075	2.3538	5.0144	6.1422	5.1475	159	122	132	312	393	318	1.19433	1.35439e-10	1.4525e-09	up	BB_Chr03	26963145	26968876
BjuOB03G46930	1.408	2.2105	2.5337	2.4082	2.9475	2.2164	33	52	55	58	73	53	0.280293	0.399623	0.590374	false	BB_Chr03	26974769	26975625
BjuOB03G46960	4.6851	4.9436	5.3573	4.9126	5.5789	5.1343	271	287	287	292	341	303	0.0352771	0.81098	0.896588	false	BB_Chr03	26999672	27002029
BjuOB03G46970	8.7755	8.9657	8.2706	10.1561	8.6096	8.504	354	363	309	421	367	350	0.0405578	0.767475	0.870468	false	BB_Chr03	27004128	27005829
BjuOB03G46990	7.6885	6.5837	6.886	5.896	6.9071	6.2682	434	373	360	342	412	361	-0.177609	0.223821	0.399176	false	BB_Chr03	27024016	27026458
BjuOB03G47020	9.1322	11.2939	10.7811	10.3912	9.5165	9.4036	514	638	562	601	566	540	-0.115082	0.335484	0.526023	false	BB_Chr03	27033022	27035301
BjuOB03G47060	0.3182	0.4122	0.378	1.1458	1.054	1.2164	10	13	11	37	35	39	1.59911	0.000601035	0.00276921	up	BB_Chr03	27053226	27054566
BjuOB03G47190	13.2105	14.1931	13.6652	14.0605	12.9913	12.7851	715	771	685	782	743	706	-0.0703061	0.489108	0.669503	false	BB_Chr03	27124757	27127954
BjuOB03G47300	7.8476	8.8328	8.6222	12.1854	10.0706	10.5655	455	514	463	726	617	625	0.348846	0.0037626	0.0143356	false	BB_Chr03	27362419	27364879
BjuOB03G47310	23.2737	21.7761	23.2158	25.0056	24.9876	25.5325	394	370	364	435	447	441	0.118254	0.350473	0.541009	false	BB_Chr03	27370514	27372052
BjuOB03G47320	5.3267	6.3417	6.3362	6.0183	6.1516	5.2209	118	141	130	137	144	118	-0.0740472	0.715327	0.837451	false	BB_Chr03	27372238	27373949
BjuOB03G47330	6.2773	8.3323	7.6319	6.1887	6.4752	6.2734	611	814	688	619	666	623	-0.25497	0.0360472	0.0985034	false	BB_Chr03	27381222	27385862
BjuOB03G47340	0	0	0	8.1239	12.1662	13.7461	0	0	0	50	77	84	8.46913	9.46433e-12	1.15637e-10	up	BB_Chr03	27391704	27392992
BjuOB03G47350	6.2091	7.5876	6.0451	10.1222	7.7843	8.6344	234	287	211	392	310	332	0.393446	0.0138476	0.0444116	false	BB_Chr03	27399445	27402070
BjuOB03G47370	48.5734	41.699	44.5113	44.6964	41.7266	51.5613	1084	934	920	1025	984	1174	0.0040288	0.97363	0.986519	false	BB_Chr03	27413270	27414324
BjuOB03G47380	2.098	6.7487	3.8832	4.4916	4.9918	6.6976	35	113	60	77	88	114	0.333459	0.364852	0.555939	false	BB_Chr03	27415384	27415993
BjuOB03G47390	1.8434	2.1602	2.307	3.3126	2.5275	3.049	176	207	204	325	255	297	0.46777	0.00621535	0.0222528	false	BB_Chr03	27417908	27423828
BjuOB03G47400	31.3845	17.9877	33.4754	13.7141	28.8355	19.039	412	237	407	185	400	255	-0.457798	0.102211	0.224814	false	BB_Chr03	27424892	27425536
BjuOB03G47420	8.8882	4.9103	8.0167	5.0683	7.7189	4.493	413	229	345	242	379	213	-0.367871	0.151238	0.300689	false	BB_Chr03	27448071	27450530
BjuOB03G47430	55.2641	70.6575	45.699	94.684	64.307	67.217	1324	1699	1014	2331	1628	1643	0.373898	0.0221581	0.0659949	false	BB_Chr03	27452773	27453648
BjuOB03G47440	115.426	132.249	102.334	162.695	158.108	135.934	2074	2385	1703	3004	3002	2492	0.359561	0.00108324	0.00473001	false	BB_Chr03	27456634	27457290
BjuOB03G47450	63.455	56.6883	46.4431	75.3672	54.1538	50.5163	1161	1041	787	1417	1047	943	0.0819546	0.613573	0.767887	false	BB_Chr03	27466534	27467202
BjuOB03G47460	6.698	7.1111	4.9201	14.2651	12.8331	8.6636	122	130	83	267	247	161	0.906523	0.000137381	0.000712352	false	BB_Chr03	27481022	27481687
BjuOB03G47490	1.8383	2.1768	1.8082	2.9129	2.4957	2.6225	191	227	174	311	274	278	0.437628	0.00562315	0.0203833	false	BB_Chr03	27501388	27505186
BjuOB03G47530	4.33	3.5529	2.9946	3.2223	3.4549	2.6629	153	126	98	117	129	96	-0.248661	0.292147	0.479382	false	BB_Chr03	27521081	27522372
BjuOB03G47540	7.6475	8.8101	8.2572	5.6979	5.0886	6.6757	64	74	64	49	45	57	-0.527634	0.0675418	0.162753	false	BB_Chr03	27523231	27523627
BjuOB03G47550	7.4518	7.4875	8.8982	8.0199	7.306	7.5359	472	476	522	522	489	487	-0.0875869	0.499257	0.67864	false	BB_Chr03	27523985	27528000
BjuOB03G47570	20.3018	22.4516	20.3136	22.6012	20.847	23.3104	764	848	708	874	829	895	0.0557727	0.578379	0.741439	false	BB_Chr03	27532110	27533981
BjuOB03G47610	102.362	94.8644	98.0149	100.73	83.4801	93.676	3393	3156	3009	3431	2924	3168	-0.116796	0.219765	0.394058	false	BB_Chr03	27551711	27553421
BjuOB03G47660	0.4152	0.7998	1.2552	0.5387	0.9954	1.1666	15	29	42	20	38	43	0.111034	0.822956	0.904069	false	BB_Chr03	27564307	27565908
BjuOB03G47670	4.4821	3.7942	3.6023	3.5419	3.1892	3.3691	133	113	99	108	100	102	-0.263831	0.235478	0.413692	false	BB_Chr03	27566384	27568808
BjuOB03G47680	0.8472	0.933	1.2518	1.3452	0.8018	1.0052	19	21	26	31	19	23	0.0285167	0.95129	0.975602	false	BB_Chr03	27570509	27571328
BjuOB03G47690	9.6836	9.6375	9.8555	10.0164	8.7493	9.4074	906	905	854	963	865	898	-0.0783387	0.435036	0.622052	false	BB_Chr03	27574293	27579619
BjuOB03G47720	12.3631	15.2231	13.3907	13.9796	12.8955	14.0609	636	786	638	739	701	738	-0.026296	0.810536	0.896311	false	BB_Chr03	27594840	27597164
BjuOB03G47750	4.5796	5.5128	4.8199	5.9187	6.2752	6.0745	317	383	309	421	459	429	0.268527	0.0392067	0.105415	false	BB_Chr03	27628242	27631904
BjuOB03G47810	4.5816	5.1683	5.4847	5.894	5.4358	6.0799	469	531	520	620	588	635	0.166607	0.163541	0.318398	false	BB_Chr03	27664300	27669503
BjuOB03G47820	1.0335	1.2748	1.4878	1.5325	1.5834	1.2059	21	26	28	32	34	25	0.164615	0.694399	0.823337	false	BB_Chr03	27669761	27671038
BjuOB03G47830	62.8714	52.7324	62.4514	47.937	48.0929	48.7781	3224	2714	2966	2526	2606	2552	-0.32799	0.00176056	0.00730665	false	BB_Chr03	27670648	27672522
BjuOB03G47840	4.7545	3.7972	3.9113	0.1469	0.4642	0.2959	126	101	96	4	13	8	-3.8032	6.14695e-20	1.72734e-18	down	BB_Chr03	27672848	27674124
BjuOB03G47850	12.6177	10.989	11.9086	1.8083	2.7795	2.1444	421	368	368	62	98	73	-2.42502	3.26382e-34	2.26538e-32	down	BB_Chr03	27680008	27681748
BjuOB03G47880	5.9151	6.5249	6.5958	5.3965	4.9147	5.2455	336	372	347	315	295	304	-0.317372	0.0184332	0.0565762	false	BB_Chr03	27688925	27691898
BjuOB03G47890	2.4632	3.3999	2.8548	2.771	2.2883	2.5029	109	151	117	126	107	113	-0.229533	0.287337	0.474092	false	BB_Chr03	27692013	27694753
BjuOB03G47920	7.1132	8.8777	5.5514	9.6182	8.3141	7.8281	285	357	206	396	352	320	0.233478	0.191022	0.356843	false	BB_Chr03	27711139	27713033
BjuOB03G47930	20.134	17.578	18.5038	15.2357	18.8625	15.3121	598	524	509	465	592	464	-0.213257	0.134872	0.276262	false	BB_Chr03	27715035	27716525
BjuOB03G47940	4.2761	4.775	3.9519	2.7507	2.7607	3.4009	472	529	404	312	322	383	-0.5709	6.14895e-05	0.00033779	false	BB_Chr03	27730684	27736022
BjuOB03G47950	13.8359	14.8017	16.944	18.224	17.1528	16.7655	529	568	600	716	693	654	0.167732	0.164463	0.319818	false	BB_Chr03	27737697	27741614
BjuOB03G47960	7.3333	6.5961	8.7427	3.5186	5.4458	3.8434	144	130	159	71	113	77	-0.848605	0.000782974	0.00352323	false	BB_Chr03	27742277	27742994
BjuOB03G47970	11.0969	13.0301	11.0934	12.1386	9.7071	12.5055	661	779	612	743	611	760	-0.0624115	0.62074	0.77304	false	BB_Chr03	27744015	27748420
BjuOB03G47980	4.0671	3.6195	5.0309	5.5718	3.3631	5.1474	103	92	118	145	90	133	0.115897	0.655046	0.796865	false	BB_Chr03	27749306	27750231
BjuOB03G48000	9.5483	10.5407	10.6322	11.2405	10.7612	10.9111	639	708	659	773	761	745	0.0735742	0.473968	0.656092	false	BB_Chr03	27758396	27761219
BjuOB03G48040	4.9466	6.0385	4.7154	4.4018	4.7655	5.1541	222	272	196	203	226	236	-0.157059	0.349246	0.539649	false	BB_Chr03	27770618	27772258
BjuOB03G48110	0.7459	0.506	0.5997	1.6834	2.5381	1.711	47	32	35	109	169	110	1.65239	5.79018e-08	4.6237e-07	up	BB_Chr03	27815354	27817725
BjuOB03G48120	0.8706	0.3717	0.1343	1.876	2.6482	1.7066	14	6	2	31	45	28	2.13689	0.000578261	0.00267288	up	BB_Chr03	27824458	27826904
BjuOB03G48150	2.8021	3.3367	3.3453	2.7712	3.1476	3.0368	123	147	136	125	146	136	-0.1065	0.592457	0.752052	false	BB_Chr03	27863197	27865814
BjuOB03G48220	10.2523	12.219	15.5887	8.872	17.8079	16.663	316	378	445	281	580	524	0.165532	0.489466	0.669829	false	BB_Chr03	27953557	27955163
BjuOB03G48230	3.6937	3.9084	3.849	4.2354	3.9426	4.4201	258	274	249	304	291	315	0.110987	0.435164	0.622168	false	BB_Chr03	27958317	27962258
BjuOB03G48240	23.144	27.0008	23.0331	24.1415	27.3252	31.2361	626	733	577	671	781	862	0.152119	0.235725	0.414008	false	BB_Chr03	27962578	27963817
BjuOB03G48250	11.1601	15.6843	8.5465	16.9673	11.4048	14.7127	626	883	444	978	676	842	0.260804	0.175334	0.335167	false	BB_Chr03	27963949	27966198
BjuOB03G48260	14.195	13.6002	13.4774	13.2835	12.4756	15.5918	547	526	481	526	508	613	-0.0255296	0.842695	0.915845	false	BB_Chr03	27966517	27969040
BjuOB03G48280	7.2916	9.6159	9.3479	10.2898	9.1501	11.8069	411	544	488	596	545	679	0.226548	0.114121	0.244345	false	BB_Chr03	27974560	27976620
BjuOB03G48290	7.9013	7.6212	7.5631	6.0259	7.4508	6.8655	282	273	250	221	281	250	-0.208488	0.190208	0.355834	false	BB_Chr03	27976940	27979265
BjuOB03G48330	13.5477	12.8366	11.7432	13.6608	11.2948	12.8757	857	815	688	888	755	831	-0.0401653	0.72964	0.84665	false	BB_Chr03	27993159	27996046
BjuOB03G48360	2.0802	1.6666	1.2272	3.9026	3.856	3.4892	97	78	53	187	190	166	1.14622	1.51304e-06	1.02684e-05	up	BB_Chr03	28001359	28004048
BjuOB03G48380	63.9242	62.0845	66.0436	52.342	56.6005	55.9192	1507	1469	1442	1268	1410	1345	-0.247208	0.00910853	0.0310002	false	BB_Chr03	28014226	28015426
BjuOB03G48390	9.491	11.2903	11.0965	14.8712	11.631	14.0195	495	591	536	797	641	746	0.31976	0.0120947	0.0395678	false	BB_Chr03	28015705	28018322
BjuOB03G48400	15.8391	14.0855	15.531	18.0852	17.5091	20.3406	577	515	524	677	674	756	0.270469	0.0287484	0.0818407	false	BB_Chr03	28018904	28020401
BjuOB03G48470	1.4348	0.6065	0.798	74.1693	56.2857	65.753	33	14	17	1753	1368	1543	6.07599	5.12025e-154	5.96019e-151	up	BB_Chr03	28083481	28084321
BjuOB03G48480	17.4757	10.2328	13.4114	16.7448	16.1309	14.6515	325	191	231	320	317	278	0.174918	0.399746	0.590431	false	BB_Chr03	28100286	28100965
BjuOB03G48520	10.1568	10.5245	9.2119	9.8841	8.3302	9.4241	75	78	63	75	65	71	-0.14112	0.588498	0.748902	false	BB_Chr03	28133753	28135309
BjuOB03G48560	1.6705	1.6274	2.2245	0.9754	1.0012	0.9096	90	88	111	54	57	50	-0.962228	0.000425287	0.0020177	false	BB_Chr03	28155208	28159500
BjuOB03G48570	3.3972	4.127	3.3463	1.566	2.1433	1.7525	114	139	104	54	76	60	-1.01529	4.73554e-05	0.000264747	down	BB_Chr03	28159571	28161462
BjuOB03G48590	21.4488	23.3576	23.4611	29.1812	18.6423	24.0407	613	670	621	857	563	701	0.0452857	0.765154	0.86893	false	BB_Chr03	28181669	28182976
BjuOB03G48600	13.8521	7.3773	13.5641	3.8457	18.3051	2.6094	333	178	302	95	465	64	-0.514652	0.561034	0.72848	false	BB_Chr03	28183684	28184562
BjuOB03G48620	0.6379	1.329	0.7201	0.9876	0.6037	1.4779	22	46	23	35	22	52	0.169826	0.714632	0.836882	false	BB_Chr03	28192812	28194828
BjuOB03G48630	11.9335	11.5636	11.8242	11.5068	10.7767	10.9832	328	319	301	325	313	308	-0.11398	0.402659	0.593354	false	BB_Chr03	28194664	28196454
BjuOB03G48640	3.7417	3.7941	3.7639	3.7334	3.4871	3.2867	395	402	368	405	389	354	-0.131761	0.303651	0.491988	false	BB_Chr03	28196869	28202010
BjuOB03G48650	4.8959	2.5625	5.7547	2.3219	5.1757	2.4601	316	166	344	154	353	162	-0.438702	0.403275	0.593823	false	BB_Chr03	28205932	28209307
BjuOB03G48670	0.5575	1.1613	0.7113	0.4192	0.4316	0.9438	22	46	26	17	18	38	-0.457245	0.355427	0.54585	false	BB_Chr03	28218472	28220780
BjuOB03G48680	4.3536	5.2985	4.5519	4.1562	3.7549	3.2408	158	193	153	155	144	120	-0.373755	0.0537116	0.135832	false	BB_Chr03	28225583	28226909
BjuOB03G48690	2.0894	2.6651	1.9709	2.8042	2.3901	2.3967	182	233	159	251	220	213	0.149587	0.398455	0.58907	false	BB_Chr03	28227807	28230991
BjuOB03G48700	15.2768	14.9132	14.4938	13.3637	12.5684	12.4351	643	630	565	578	559	534	-0.247387	0.025371	0.0738555	false	BB_Chr03	28231899	28235864
BjuOB03G48710	4.7387	4.5655	4.6774	5.205	4.7804	5.457	303	293	277	342	323	356	0.115405	0.408253	0.598361	false	BB_Chr03	28236273	28239076
BjuOB03G48720	5.0266	5.439	5.865	6.7063	6.7006	6.516	186	202	201	255	262	246	0.261451	0.0988551	0.219022	false	BB_Chr03	28243096	28244730
BjuOB03G48730	1.7078	1.8543	2.0094	1.7685	2.4035	1.7168	78	85	85	83	116	80	0.0570339	0.82467	0.905068	false	BB_Chr03	28245507	28248096
BjuOB03G48740	8.6065	8.549	9.6869	8.1723	9.354	10.3782	330	329	344	322	379	406	0.0296226	0.844416	0.916775	false	BB_Chr03	28248268	28252123
BjuOB03G48760	3.3949	4.9905	3.966	2.4372	1.9487	2.782	61	90	66	45	37	51	-0.809454	0.00828976	0.028595	false	BB_Chr03	28254724	28255506
BjuOB03G48800	2.7663	3.6021	3.4896	3.1185	2.7993	4.4294	101	132	118	117	108	165	0.0446969	0.852681	0.921576	false	BB_Chr03	28275867	28277708
BjuOB03G48820	4.4001	4.3327	5.1954	4.5824	4.0909	4.3379	171	169	187	183	168	172	-0.125453	0.489678	0.669971	false	BB_Chr03	28288445	28290839
BjuOB03G48830	1.8424	2.171	2.4675	1.6378	1.8274	1.9447	104	123	129	95	109	112	-0.284678	0.204229	0.374291	false	BB_Chr03	28292526	28296197
BjuOB03G48840	0.7342	0.1219	1.3692	0.1624	0.7264	0.0763	66	11	114	15	69	7	-1.23665	0.305153	0.493806	false	BB_Chr03	28296476	28301500
BjuOB03G48850	5.3954	5.1359	7.7097	4.6259	5.011	3.8335	269	257	356	237	264	195	-0.464252	0.0215043	0.0643837	false	BB_Chr03	28303078	28306868
BjuOB03G48860	46.0748	66.0345	46.5591	112.381	59.3107	70.8658	780	1122	730	1955	1061	1224	0.587343	0.00306326	0.0119615	false	BB_Chr03	28307059	28307884
BjuOB03G48870	3.712	4.6703	3.5691	4.0342	3.5513	3.9171	274	346	244	306	277	295	-0.0802962	0.600924	0.758883	false	BB_Chr03	28310222	28313880
BjuOB03G48880	9.4023	9.5489	8.8277	10.4317	9.3706	10.195	207	211	180	236	218	229	0.0832533	0.601842	0.759596	false	BB_Chr03	28314019	28315009
BjuOB03G48890	10.261	11.936	10.9947	10.6697	10.6716	11.0016	394	460	391	421	433	431	-0.0624712	0.608811	0.764749	false	BB_Chr03	28321470	28325534
BjuOB03G48900	4.3993	4.6957	4.5361	5.1968	5.3427	4.7973	533	571	509	647	684	593	0.144453	0.196349	0.363886	false	BB_Chr03	28326314	28335498
BjuOB03G48920	3.5991	3.8599	4.0926	4.3984	4.7185	4.4886	301	324	317	378	417	383	0.210871	0.117246	0.249278	false	BB_Chr03	28339015	28342296
BjuOB03G48940	0.3875	0.6564	0.2301	19.1207	12.5977	17.0929	20	34	11	1014	687	900	5.22367	2.15167e-90	7.33064e-88	up	BB_Chr03	28360109	28363395
BjuOB03G48950	4.2202	3.7554	3.9132	5.4079	5.9144	5.6836	262	234	225	345	388	360	0.488865	0.000924286	0.00409544	false	BB_Chr03	28363747	28367868
BjuOB03G49000	27.6575	23.3265	26.9863	27.1781	24.1844	26.5982	1329	1125	1201	1342	1228	1304	-0.0304106	0.787799	0.882202	false	BB_Chr03	28389730	28392078
BjuOB03G49020	9.6938	9.9973	9.3037	1.8757	1.8777	2.1114	171	177	152	34	35	38	-2.33267	1.06393e-21	3.47841e-20	down	BB_Chr03	28393637	28394647
BjuOB03G49030	1.052	1.0843	0.6658	0.8119	1.4074	1.3155	29	30	17	23	41	37	0.31005	0.478705	0.660573	false	BB_Chr03	28402632	28404115
BjuOB03G49040	8.5175	7.8499	8.3755	5.1805	6.3332	5.2773	280	259	255	175	220	177	-0.585559	0.00056984	0.00263723	false	BB_Chr03	28416405	28417606
BjuOB03G49060	1.9955	1.5204	1.5843	3.741	3.4436	3.9405	68	52	50	131	124	137	1.0945	1.0394e-05	6.35467e-05	up	BB_Chr03	28420638	28421883
BjuOB03G49080	1.4206	2.0905	2.171	3.5519	2.6681	4.1343	65	96	92	167	129	193	0.84138	0.000782577	0.00352172	false	BB_Chr03	28430681	28432353
BjuOB03G49090	5.6055	7.1257	3.7914	7.8689	5.1218	5.9362	174	222	109	251	168	188	0.170146	0.484888	0.66565	false	BB_Chr03	28433072	28435562
BjuOB03G49100	6.7424	9.4491	5.5999	11.5004	7.4148	9.8945	364	512	280	638	423	545	0.378673	0.0539552	0.136362	false	BB_Chr03	28436244	28439345
BjuOB03G49170	0.4654	0.5389	0.5704	0.4651	0.4047	0.3945	37	43	42	38	34	32	-0.341975	0.331945	0.522498	false	BB_Chr03	28494065	28499801
BjuOB03G49220	0.3255	0.4541	0.3374	0.2661	0.4929	0.4978	25	35	24	21	40	39	0.149497	0.727256	0.845183	false	BB_Chr03	28568706	28572160
BjuOB03G49250	12.8705	12.4217	14.5663	9.7784	11.7983	10.6998	415	402	435	324	402	352	-0.33043	0.0237031	0.0698406	false	BB_Chr03	28605319	28607731
BjuOB03G49270	39.2632	34.7913	37.7028	27.0953	28.2489	26.4512	1193	1061	1061	846	907	820	-0.478529	1.01726e-05	6.22679e-05	false	BB_Chr03	28610110	28611795
BjuOB03G49280	4.5249	4.6484	5.0981	6.5367	6.3301	5.7848	161	166	168	239	238	210	0.360211	0.0340165	0.0938725	false	BB_Chr03	28612356	28615001
BjuOB03G49290	0.4269	1.1697	0.5992	0.9347	0.8484	1.0042	20	55	26	45	42	48	0.327672	0.431165	0.618604	false	BB_Chr03	28615169	28617144
BjuOB03G49300	9.8698	9.3739	9.5989	8.549	7.4017	8.1898	1219	1162	1098	1085	966	1032	-0.285381	0.00439951	0.0164328	false	BB_Chr03	28617380	28622327
BjuOB03G49310	301.576	268.556	252.134	364.748	322.753	333.961	2796	2499	2165	3475	3162	3159	0.28374	0.00489349	0.0180427	false	BB_Chr03	28622923	28623876
BjuOB03G49320	4.219	4.1141	3.5215	6.639	5.4934	7.0972	141	138	109	228	194	242	0.668686	0.000445288	0.00210527	false	BB_Chr03	28624217	28625532
BjuOB03G49330	5.2082	6.8753	3.1913	7.4807	4.9626	6.2612	437	579	248	645	440	536	0.268606	0.235082	0.413271	false	BB_Chr03	28625661	28629088
BjuOB03G49340	5.5179	6.124	6.1463	9.21	8.758	8.5573	158	176	163	271	265	250	0.550904	0.000595224	0.00274448	false	BB_Chr03	28629678	28631250
BjuOB03G49350	3.6709	4.2701	4.8227	7.2503	7.0848	7.4264	203	237	247	412	414	419	0.745002	5.66988e-07	4.03668e-06	false	BB_Chr03	28631678	28635531
BjuOB03G49360	23.7744	27.8853	24.8575	30.4576	31.0426	26.5468	158	186	153	208	218	180	0.17792	0.310618	0.499611	false	BB_Chr03	28637019	28637388
BjuOB03G49370	1.4131	2.003	1.5729	2.4809	1.6129	1.9561	97	138	100	175	117	137	0.252707	0.281862	0.467891	false	BB_Chr03	28637750	28640259
BjuOB03G49380	0.724	0.6558	0.7462	1.4092	1.1628	1.215	66	60	63	132	112	113	0.804581	0.000901053	0.00400075	false	BB_Chr03	28644288	28648121
BjuOB03G49400	6.176	6.8981	5.734	7.0821	6.5892	7.0365	314	352	270	370	354	365	0.112493	0.407583	0.597745	false	BB_Chr03	28649682	28651540
BjuOB03G49410	2.353	2.1146	1.619	1.6613	1.3317	1.0627	102	92	65	74	61	47	-0.615168	0.0347963	0.0956889	false	BB_Chr03	28651799	28653730
BjuOB03G49420	3.3191	3.7407	4.3475	4.4478	3.9134	2.6132	61	69	74	84	76	49	-0.0806584	0.787683	0.88209	false	BB_Chr03	28654931	28656948
BjuOB03G49440	10.7714	13.2555	10.1214	15.5532	10.8546	12.4692	370	457	322	549	394	437	0.160832	0.317431	0.506867	false	BB_Chr03	28703304	28705448
BjuOB03G49450	3.6879	2.7334	2.428	3.1075	1.8727	2.9094	82	61	50	71	44	66	-0.200337	0.534574	0.707589	false	BB_Chr03	28727662	28729131
BjuOB03G49460	3.7214	5.032	4.0819	5.0155	5.1149	5.9489	252	342	256	349	366	411	0.301648	0.051106	0.130364	false	BB_Chr03	28731696	28734171
BjuOB03G49480	69.828	65.3869	70.6096	80.2856	80.4771	79.5499	3025	2843	2833	3574	3684	3516	0.195477	0.0201245	0.0609551	false	BB_Chr03	28737074	28739229
ID	WPS2-1_fpkm	WPS2-2_fpkm	WPS2-3_fpkm	CJS2-1_fpkm	CJS2-2_fpkm	CJS2-3_fpkm	WPS2-1_count	WPS2-2_count	WPS2-3_count	CJS2-1_count	CJS2-2_count	CJS2-3_count	log2FoldChange	pvalue	padj	regulated	chr	start	end
BjuOB03G35450	3.5859	3.6763	3.1625	3.0881	3.0095	3.3272	209	198	152	174	162	173	-0.2625	0.166072	0.293838	false	BB_Chr03	18984661	18987754
BjuOB03G35460	55.126	49.1236	49.9416	55.5934	49.8791	57.4901	1637	1348	1223	1596	1368	1523	-0.0325174	0.805096	0.880627	false	BB_Chr03	18988582	18990489
BjuOB03G35470	3.8745	3.3496	3.5271	4.1213	5.1043	4.0233	706	564	530	726	859	654	0.18673	0.217078	0.358413	false	BB_Chr03	18990533	18998430
BjuOB03G35480	0.9567	0.7184	1.018	1.3733	1.3106	1.7508	49	34	43	68	62	80	0.611212	0.0436905	0.10333	false	BB_Chr03	19019135	19021005
BjuOB03G35490	3.3676	3.5467	4.8129	4.0433	4.5253	4.2131	112	109	132	130	139	125	0.0189301	0.931296	0.959705	false	BB_Chr03	19023505	19025454
BjuOB03G35510	2.0902	1.1721	1.2443	1.2383	0.5761	1.7679	110	57	54	63	28	83	-0.442718	0.313854	0.469032	false	BB_Chr03	19037045	19039317
BjuOB03G35560	11.5039	11.7309	11.7144	9.6874	9.5814	11.9034	156	147	131	127	120	144	-0.279187	0.170951	0.300235	false	BB_Chr03	19070454	19071631
BjuOB03G35730	7.2885	5.8188	6.9753	6.3565	5.9187	6.6081	408	301	322	344	306	330	-0.199079	0.210015	0.34963	false	BB_Chr03	19180368	19183650
BjuOB03G35740	8.4226	7.7523	8.6142	11.5181	11.5535	11.81	562	478	474	743	712	703	0.381301	0.0016266	0.00628324	false	BB_Chr03	19184742	19187613
BjuOB03G35760	3.8758	5.6066	5.2594	4.6363	4.8531	4.7583	294	393	329	340	340	322	-0.162779	0.396436	0.552714	false	BB_Chr03	19187852	19191350
BjuOB03G35770	1.8267	3.5744	4.1267	0.3106	0.0271	0.1963	73	132	136	12	1	7	-4.25039	1.71908e-14	3.21087e-13	down	BB_Chr03	19195869	19198299
BjuOB03G35780	7.3035	5.4824	7.9209	10.8531	12.7527	10.6371	284	197	254	408	458	369	0.617784	0.000593638	0.00256031	false	BB_Chr03	19202974	19204740
BjuOB03G35790	2.5697	2.3958	1.9655	2.9443	1.755	3.1463	65	56	41	72	41	71	0.0631323	0.853026	0.912282	false	BB_Chr03	19204918	19206210
BjuOB03G35810	0.2998	0.1442	0.0808	1.1713	0.613	1.5307	9	4	2	34	17	41	2.51842	0.000198934	0.000952576	up	BB_Chr03	19211644	19213774
BjuOB03G35820	17.6447	14.8772	16.5662	23.056	24.1962	23.2123	1227	956	950	1550	1554	1440	0.409428	0.00044819	0.00198582	false	BB_Chr03	19217628	19220757
BjuOB03G35870	2.1831	2.0977	3.3776	1.1486	1.406	0.886	116	103	148	59	69	42	-1.25636	2.04071e-05	0.000116482	down	BB_Chr03	19238857	19240844
BjuOB03G35880	1.5145	1.5759	1.0595	4.8804	5.6131	4.8644	52	50	30	162	178	149	1.7625	1.26705e-11	1.65798e-10	up	BB_Chr03	19243385	19244782
BjuOB03G35900	0.4944	0.6114	0.7065	0	0	0	28	32	33	0	0	0	-7.53809	3.65035e-09	3.46101e-08	down	BB_Chr03	19255700	19257591
BjuOB03G35910	3.7728	4.2017	4.6638	0	0	0	103	106	105	0	0	0	-9.28911	1.8263e-14	3.39992e-13	down	BB_Chr03	19260403	19261314
BjuOB03G35950	0.1709	0.9249	2.0728	0	0	0	7	35	70	0	0	0	-7.85666	5.38178e-08	4.38555e-07	down	BB_Chr03	19287076	19289941
BjuOB03G36000	1.9477	1.1533	1.5152	1.2544	1.3131	1.6066	106	58	68	66	66	78	-0.258784	0.376632	0.533103	false	BB_Chr03	19315305	19317957
BjuOB03G36010	12.8706	22.0136	25.8367	17.5514	13.2048	20.1549	267	422	442	352	253	373	-0.360494	0.197464	0.33417	false	BB_Chr03	19324485	19325782
BjuOB03G36020	22.8591	21.2867	26.3515	23.5944	23.0509	24.909	466	401	443	465	434	453	-0.0870675	0.536064	0.679794	false	BB_Chr03	19326385	19327556
BjuOB03G36030	1.3239	1.169	1.6842	2.0751	3.6319	2.2032	163	133	171	247	413	242	0.810848	0.00176825	0.00676118	false	BB_Chr03	19330700	19335791
BjuOB03G36040	48.2719	44.4224	46.2569	53.1921	56.8342	57.7269	1945	1654	1537	2072	2115	2075	0.158421	0.13664	0.253634	false	BB_Chr03	19336061	19338289
BjuOB03G36090	4.5725	21.6738	18.788	3.4398	2.8641	4.5748	121	530	410	88	70	108	-2.16469	3.38298e-06	2.18433e-05	down	BB_Chr03	19357110	19361122
BjuOB03G36110	8.123	9.3397	8.2341	8.8749	9.0012	8.9916	640	680	535	676	655	632	-0.0513804	0.71811	0.820561	false	BB_Chr03	19382092	19385838
BjuOB03G36120	5.4293	6.1576	6.2675	2.8693	4.0559	4.0662	229	240	218	117	158	153	-0.815838	8.14266e-05	0.000420232	false	BB_Chr03	19386161	19388202
BjuOB03G36160	4.3519	5.9204	2.1109	0	0	0	105	132	42	0	0	0	-9.10328	7.45112e-13	1.13235e-11	down	BB_Chr03	19405578	19406383
BjuOB03G36190	5.4395	3.118	3.5998	6.2859	7.7614	6.0583	623	330	340	696	821	619	0.611573	0.00758569	0.0239942	false	BB_Chr03	19416900	19420935
BjuOB03G36200	6.8619	5.8681	6.0885	5.1243	5.2914	6.6037	205	162	150	148	146	176	-0.260136	0.19823	0.335184	false	BB_Chr03	19421915	19423548
BjuOB03G36210	192.414	163.846	193.79	188.426	214.186	187.816	5518	4342	4583	5224	5673	4805	-0.00903632	0.936902	0.963197	false	BB_Chr03	19424240	19425838
BjuOB03G36220	463.453	619.157	386.17	478.812	182.604	451.973	17439	21529	11983	17418	6346	15172	-0.51488	0.127385	0.240308	false	BB_Chr03	19427346	19428876
BjuOB03G36230	1.6636	1.5123	1.2508	1.7725	1.8553	1.8462	100	84	62	103	103	99	0.186323	0.441057	0.594782	false	BB_Chr03	19433381	19435675
BjuOB03G36250	7.2012	11.5594	10.77	10.387	8.8367	9.7763	180	267	222	251	204	218	-0.137563	0.554809	0.69528	false	BB_Chr03	19436668	19437502
BjuOB03G36260	2.5406	1.0529	2.032	5.7591	3.8628	5.0292	47	18	31	103	66	83	1.27592	0.000698068	0.00295884	up	BB_Chr03	19439506	19440204
BjuOB03G36270	28.1173	22.5514	37.207	25.9428	34.2421	28.2312	537	398	586	479	604	481	-0.0966859	0.629896	0.755358	false	BB_Chr03	19440665	19441437
BjuOB03G36280	5.9622	6.6418	9.1437	16.8917	18.7494	18.2316	272	280	344	745	790	742	1.20314	1.51669e-11	1.96466e-10	up	BB_Chr03	19441895	19444829
BjuOB03G36290	0.7874	0.4906	0.6366	1.16	0.8784	1.0431	33	19	22	47	34	39	0.575419	0.134556	0.250611	false	BB_Chr03	19447609	19449612
BjuOB03G36300	15.5098	12.5419	16.1725	14.4123	16.5624	14.9975	364	272	313	327	359	314	-0.0540709	0.732934	0.830789	false	BB_Chr03	19449623	19450807
BjuOB03G36310	32.0382	24.6992	28.5851	16.2668	15.1941	15.1463	984	701	724	483	431	415	-0.982765	5.6753e-11	6.82362e-10	false	BB_Chr03	19451185	19452821
BjuOB03G36320	3.4597	3.5456	3.723	4.8111	4.4158	4.4689	151	143	134	203	178	174	0.241591	0.185624	0.319453	false	BB_Chr03	19453680	19455601
BjuOB03G36330	8.4054	7.9006	8.6617	9.4161	12.1405	9.8037	1012	879	860	1096	1350	1053	0.215114	0.121205	0.231301	false	BB_Chr03	19456979	19463662
BjuOB03G36350	0.0382	0	0	9.963	5.6282	8.7402	1	0	0	252	136	204	8.9719	1.8716e-13	3.05866e-12	up	BB_Chr03	19466847	19467989
BjuOB03G36370	2.2804	3.3604	3.0595	1.9824	1.9175	2.7738	94	128	104	79	73	102	-0.496976	0.0750645	0.159323	false	BB_Chr03	19476794	19479947
BjuOB03G36390	2.2718	2.5888	2.6818	3.0976	2.6554	2.7974	264	278	257	348	285	290	0.0711454	0.674094	0.789556	false	BB_Chr03	19485001	19490085
BjuOB03G36400	1.0809	1.6599	1.2983	4.27	4.3136	4.6505	105	149	104	401	387	403	1.59584	6.98272e-14	1.20592e-12	up	BB_Chr03	19490234	19494881
BjuOB03G36440	10.9842	10.1711	11.672	12.5333	12.8331	14.0475	291	249	255	321	314	332	0.152689	0.31206	0.467083	false	BB_Chr03	19505929	19507833
BjuOB03G36450	11.6463	12.0896	10.8023	11.5181	11.0683	13.587	319	306	244	305	280	332	-0.0492524	0.776812	0.861342	false	BB_Chr03	19508388	19510506
BjuOB03G36470	1.8339	1.6595	1.3774	2.2166	2.3791	2.1071	641	536	397	749	768	657	0.342493	0.0423456	0.100799	false	BB_Chr03	19515281	19529734
BjuOB03G36480	3.1686	4.0167	4.7754	3.137	2.8426	3.1966	70	82	87	67	58	63	-0.487839	0.0745435	0.15845	false	BB_Chr03	19539702	19540889
BjuOB03G36490	2.7728	2.8895	2.888	3.9051	4.2095	4.1223	567	546	487	772	795	752	0.403427	0.00101604	0.00414785	false	BB_Chr03	19541040	19549164
BjuOB03G36580	21.0741	17.5274	22.7094	26.3203	28.9955	24.6545	458	352	407	553	582	478	0.274309	0.067641	0.146816	false	BB_Chr03	19605744	19606627
BjuOB03G36590	5.5934	6.7544	6.4582	4.649	4.4545	3.6956	397	443	378	319	292	234	-0.667481	0.000169881	0.000825258	false	BB_Chr03	19606861	19610116
BjuOB03G36610	6.9319	6.936	7.899	9.6925	9.4667	7.1456	199	184	187	269	251	183	0.164378	0.40174	0.557954	false	BB_Chr03	19614789	19615815
BjuOB03G36620	2.9463	10.2684	7.9073	4.1008	5.5122	4.4683	136	438	301	183	235	184	-0.706215	0.0676689	0.146865	false	BB_Chr03	19616397	19617938
BjuOB03G36690	9.1126	7.633	9.3236	7.568	7.4711	7.3173	416	322	351	334	315	298	-0.33123	0.0256994	0.0671668	false	BB_Chr03	19640374	19642527
BjuOB03G36700	9.018	10.1832	11.506	9.8147	11.6745	10.5042	230	240	242	242	275	239	-0.0514971	0.766202	0.854348	false	BB_Chr03	19643021	19644158
BjuOB03G36720	0.7505	0.5744	0.8435	0.6059	0.436	0.8002	41	29	38	32	22	39	-0.341112	0.384494	0.540622	false	BB_Chr03	19659441	19661445
BjuOB03G36760	1.2522	1.5955	1.1756	1.6504	1.7932	1.7433	62	73	48	79	82	77	0.246734	0.365467	0.522134	false	BB_Chr03	19677621	19679757
BjuOB03G36820	16.6008	17.2653	18.2537	14.2862	15.746	14.2424	976	938	885	812	855	747	-0.347938	0.00329444	0.0116828	false	BB_Chr03	19704424	19706640
BjuOB03G36830	3.6586	3.364	4.0016	4.2544	4.272	4.1279	153	130	138	172	165	154	0.0895412	0.626458	0.752846	false	BB_Chr03	19708302	19710689
BjuOB03G36850	1.5124	1.1553	0.9979	1.5414	2.6489	1.3961	68	48	37	67	110	56	0.484082	0.170732	0.299944	false	BB_Chr03	19738813	19741541
BjuOB03G36860	1.168	0.6952	0.8498	1.1478	0.822	1.2111	40	22	24	38	26	37	0.116192	0.773122	0.858976	false	BB_Chr03	19758676	19759819
BjuOB03G36890	1.0207	2.159	1.8004	0.7199	0.6028	0.6761	22	43	32	15	12	13	-1.42817	0.00348693	0.0122762	down	BB_Chr03	19766180	19766989
BjuOB03G36900	58.6965	48.5321	57.0073	62.7853	71.695	67.2208	2170	1658	1738	2244	2448	2217	0.184802	0.120622	0.230449	false	BB_Chr03	19768067	19770119
BjuOB03G36910	0.6921	2.4466	2.9654	0.7159	0.5495	1.3447	15	49	53	15	11	26	-1.33085	0.0276038	0.0711487	false	BB_Chr03	19777498	19778221
BjuOB03G36920	2.4497	2.169	3.1057	8.9841	12.7799	12.2324	22	18	23	78	106	98	2.03063	7.74494e-10	8.02044e-09	up	BB_Chr03	19781010	19782941
BjuOB03G36930	0.6177	2.2281	0.4785	0.213	0.0743	0.25	36	120	23	12	4	13	-2.76755	6.93846e-05	0.000362213	down	BB_Chr03	19790301	19792478
BjuOB03G36940	2.1193	1.7803	1.7972	1.3031	1.3479	1.5118	143	111	100	85	84	91	-0.568676	0.0118401	0.0350717	false	BB_Chr03	19795501	19797754
BjuOB03G36980	4.1976	6.2459	7.4938	4.2213	4.608	4.2478	72	99	106	70	73	65	-0.561892	0.0502767	0.115863	false	BB_Chr03	19843802	19844737
BjuOB03G37000	10.6557	4.9584	8.722	1.0471	0.6922	0.1792	200	86	135	19	12	3	-3.75584	9.94649e-15	1.91532e-13	down	BB_Chr03	19851427	19852053
BjuOB03G37010	3.7668	4.1478	3.1253	7.0066	7.5488	8.0003	114	116	78	205	211	216	0.909975	1.8913e-05	0.000108556	false	BB_Chr03	19855640	19856910
BjuOB03G37020	3.8899	3.6187	3.5585	3.5648	4.3596	5.8139	114	98	86	101	118	152	0.194333	0.445688	0.598875	false	BB_Chr03	19857965	19859045
BjuOB03G37030	5.6333	5.6491	5.9659	3.9235	4.5949	3.9151	300	278	262	202	226	186	-0.585279	0.000298953	0.00137743	false	BB_Chr03	19867054	19869816
BjuOB03G37050	13.3316	27.2786	33.3546	35.3468	17.0064	48.6111	174	329	359	446	205	566	0.3461	0.386369	0.54253	false	BB_Chr03	19874725	19875469
BjuOB03G37060	3.3105	11.0731	6.3865	4.6695	42.5238	4.7229	22	68	35	30	261	28	1.17639	0.282844	0.435428	false	BB_Chr03	19877126	19877656
BjuOB03G37070	18.5267	27.1127	25.3761	0.3972	0.3118	0.538	193	261	218	4	3	5	-5.94965	2.87454e-34	2.59461e-32	down	BB_Chr03	19878506	19879553
BjuOB03G37080	0.2956	0	0.239	12.7413	2.8808	10.4937	3	0	2	125	27	95	5.50852	2.15415e-10	2.38949e-09	up	BB_Chr03	19880775	19881817
BjuOB03G37090	3.8538	3.6018	3.5474	5.907	6.9987	5.9497	220	190	167	326	369	303	0.661204	6.9334e-05	0.000361982	false	BB_Chr03	19890186	19892092
BjuOB03G37100	6.4403	6.3028	7.6739	1.6799	1.3643	1.538	230	208	226	58	45	49	-2.26215	1.94036e-24	9.59062e-23	down	BB_Chr03	19896000	19897192
BjuOB03G37110	1.3319	1.3531	1.5492	0.4217	0.824	0.6398	49	46	47	15	28	21	-1.28319	0.000775909	0.00325321	down	BB_Chr03	19898059	19900077
BjuOB03G37150	1.4678	1.6249	1.6367	0	0	0	87	89	80	0	0	0	-8.99189	1.51725e-13	2.51221e-12	down	BB_Chr03	19917794	19920706
BjuOB03G37200	0.704	3.4165	2.4833	0	0	0	33	148	96	0	0	0	-9.14223	3.21082e-12	4.54282e-11	down	BB_Chr03	19950646	19952562
BjuOB03G37220	15.4559	18.7028	15.4369	0	0	0	533	596	439	0	0	0	-11.6055	2.67138e-22	1.12071e-20	down	BB_Chr03	19962281	19964495
BjuOB03G37230	0.2112	0.4342	0.2817	1.3979	1.669	1.1835	10	19	11	64	73	50	2.08105	6.7791e-07	4.81134e-06	up	BB_Chr03	19985618	19987544
BjuOB03G37250	9.6287	11.0071	7.523	7.1528	3.9817	6.8808	1029	1087	663	739	393	656	-0.760214	0.00427044	0.0146172	false	BB_Chr03	20003413	20013825
BjuOB03G37260	19.8147	14.0182	16.6194	18.2825	13.1767	16.8827	1213	793	839	1082	745	922	-0.169402	0.383456	0.539645	false	BB_Chr03	20016342	20019799
BjuOB03G37270	6.0356	5.0296	4.4031	1.8195	1.7823	1.61	374	288	225	109	102	89	-1.68568	2.81966e-15	5.80275e-14	down	BB_Chr03	20021723	20026798
BjuOB03G37320	23.3075	22.2691	24.0272	19.4791	17.021	17.9276	427	377	363	345	288	293	-0.465208	0.00179593	0.00685451	false	BB_Chr03	20045702	20046647
BjuOB03G37330	3.7449	3.0142	3.5922	2.6113	3.2882	3.3102	402	299	318	271	326	317	-0.281724	0.0982957	0.196644	false	BB_Chr03	20062561	20066513
BjuOB03G37340	6.0725	5.2369	5.7057	3.6052	3.6431	4.2976	453	361	351	260	251	286	-0.672495	2.61574e-05	0.000146729	false	BB_Chr03	20068634	20071208
BjuOB03G37390	5.149	4.213	5.2539	3.3775	6.3909	4.2936	82	62	69	52	94	61	-0.171028	0.580166	0.716413	false	BB_Chr03	20113495	20114484
BjuOB03G37400	11.8529	11.0852	14.0831	10.7757	12.0801	11.5556	545	471	534	479	513	474	-0.214505	0.125834	0.238105	false	BB_Chr03	20115030	20118100
BjuOB03G37420	0.7524	0.8685	1.2165	0.0778	0	0.0281	30	32	40	3	0	1	-4.81829	2.81701e-08	2.37276e-07	down	BB_Chr03	20123386	20125031
BjuOB03G37430	28.113	18.4471	28.4227	20.4766	22.6246	23.1918	409	248	341	288	304	301	-0.28484	0.148507	0.27034	false	BB_Chr03	20130512	20131358
BjuOB03G37440	1.9404	53.4026	41.9077	0	0	0.0588	37	941	659	0	0	1	-10.7632	1.47262e-08	1.28613e-07	down	BB_Chr03	20133505	20134141
BjuOB03G37450	3.7849	52.7711	47.5594	0.2837	0.1782	0.3689	69	889	715	5	3	6	-7.08374	6.86726e-11	8.15797e-10	down	BB_Chr03	20135366	20135974
BjuOB03G37460	0.4257	0.4607	0.5808	0	0	0	32	32	36	0	0	0	-7.64035	1.7835e-09	1.75387e-08	down	BB_Chr03	20138664	20143886
BjuOB03G37470	2.9065	2.7777	2.3344	4.3339	6.2122	4.612	77	68	51	111	152	109	0.796981	0.00233358	0.00863699	false	BB_Chr03	20144206	20145537
BjuOB03G37480	6.791	6.5924	8.5983	7.2827	9.0289	10.2431	136	122	142	141	167	183	0.163348	0.454512	0.607025	false	BB_Chr03	20146483	20147815
BjuOB03G37490	1.7702	1.3377	1.7765	2.2889	3.0403	2.7883	116	81	96	145	184	163	0.620881	0.00520842	0.0173534	false	BB_Chr03	20149571	20152474
BjuOB03G37500	0.229	0.1487	0.1666	1.1842	1.0412	1.1293	20	12	12	100	84	88	2.50396	1.09155e-12	1.62581e-11	up	BB_Chr03	20155326	20164290
BjuOB03G37510	4.6897	4.5153	4.4011	4.0217	4.3684	4.8511	544	484	421	451	468	502	-0.154528	0.288336	0.441602	false	BB_Chr03	20167589	20172439
BjuOB03G37520	5.6509	7.7376	5.7803	5.3879	4.8074	4.9985	294	372	248	271	231	232	-0.452784	0.029059	0.0742835	false	BB_Chr03	20180396	20183976
BjuOB03G37530	1.8099	3.6374	1.8185	3.878	4.0033	4.6373	70	130	58	145	143	160	0.657902	0.0463589	0.108502	false	BB_Chr03	20185506	20186797
BjuOB03G37540	4.4102	3.6205	3.8726	4.9288	3.2931	4.7163	87	66	63	94	60	83	0.00959271	0.972829	0.984926	false	BB_Chr03	20193150	20194320
BjuOB03G37560	37.0736	23.5839	28.5535	61.2242	46.4956	62.7977	2072	1218	1316	3308	2400	3131	0.82661	5.8493e-05	0.000309677	false	BB_Chr03	20202158	20207132
BjuOB03G37600	27.5801	26.8418	27.4841	29.6113	30.3056	28.7732	606	545	498	629	615	564	0.00179046	0.98842	0.993519	false	BB_Chr03	20261248	20262243
BjuOB03G37620	0.1309	0.4251	0.2268	0.8126	0.7493	1.3418	7	21	10	42	37	64	1.77119	0.000767167	0.00322157	up	BB_Chr03	20271518	20275104
BjuOB03G37630	1.1258	1.2547	1.406	0.8865	0.6368	0.4709	67	69	69	51	35	25	-1.02818	0.00228486	0.00848209	down	BB_Chr03	20275760	20278913
BjuOB03G37640	2.8306	1.4177	2.2127	1.2825	1.5197	1.0489	121	56	78	53	60	40	-0.8558	0.0104436	0.0315105	false	BB_Chr03	20284390	20287686
BjuOB03G37650	4.2038	4.1935	3.9858	4.3126	5.3945	5.4685	243	224	190	241	288	282	0.176271	0.317275	0.472623	false	BB_Chr03	20289421	20293843
BjuOB03G37660	4.0764	2.8057	3.0895	2.9919	2.9857	2.6039	272	173	170	193	184	155	-0.329868	0.121215	0.231313	false	BB_Chr03	20293963	20296443
BjuOB03G37670	6.8273	6.7458	7.6144	6.9675	7.1202	7.3715	299	273	275	295	288	288	-0.0922629	0.533414	0.67769	false	BB_Chr03	20298447	20300072
BjuOB03G37680	6.5374	7.7743	6.5337	7.5797	8.5563	7.2476	91	100	75	102	110	90	0.0489274	0.836117	0.901301	false	BB_Chr03	20301481	20302071
BjuOB03G37710	6.3422	5.5616	6.1879	7.4085	8.6231	8.0694	348	282	280	393	437	395	0.30045	0.0394233	0.0951358	false	BB_Chr03	20313236	20315456
BjuOB03G37720	7.0492	8.5735	10.1366	8.7112	8.0715	8.1115	226	254	268	270	239	232	-0.156129	0.409201	0.564683	false	BB_Chr03	20316275	20317594
BjuOB03G37730	21.0729	23.2105	23.9931	3.3833	4.7026	4.4478	393	400	369	61	81	74	-2.5615	1.10201e-38	1.21337e-36	down	BB_Chr03	20319904	20320946
BjuOB03G37750	0	0	0	2.8795	3.0141	2.7576	0	0	0	43	43	38	7.67655	9.84682e-10	1.00049e-08	up	BB_Chr03	20330236	20331107
BjuOB03G37770	0	0	0	4.0313	5.6264	6.449	0	0	0	21	28	31	7.05024	6.64134e-08	5.35489e-07	up	BB_Chr03	20342203	20342957
BjuOB03G37810	0	0	0	47.7012	47.1302	50.5584	0	0	0	410	387	401	10.9507	4.02756e-20	1.38143e-18	up	BB_Chr03	20356032	20357019
BjuOB03G37830	4.5071	4.9818	4.2671	4.1884	3.1055	4.0796	187	191	146	168	119	151	-0.388423	0.0784168	0.165003	false	BB_Chr03	20379036	20383630
BjuOB03G37840	10.0757	32.3598	29.8375	2.818	3.3712	3.8294	466	1383	1138	126	144	158	-2.96743	9.6931e-16	2.11559e-14	down	BB_Chr03	20385967	20388185
BjuOB03G37850	6.0199	4.7524	5.3852	7.2477	5.8769	6.8586	122	89	90	142	110	124	0.195537	0.388243	0.544488	false	BB_Chr03	20420123	20421480
BjuOB03G37870	8.0785	6.7634	8.9026	4.9404	6.2942	5.8127	296	229	269	175	213	190	-0.588413	0.00117846	0.00473038	false	BB_Chr03	20424749	20426726
BjuOB03G37880	3.5428	2.9839	3.2018	2.7139	3.5283	3.4842	212	165	158	157	195	186	-0.11635	0.551146	0.692429	false	BB_Chr03	20427481	20430778
BjuOB03G37900	27.4905	29.3971	27.9382	21.6442	18.333	21.3006	1859	1837	1558	1415	1145	1285	-0.581876	2.54307e-05	0.000142837	false	BB_Chr03	20441713	20448400
BjuOB03G37910	2.6132	2.9929	2.4823	2.9734	3.3717	3.6128	120	127	94	132	143	148	0.181355	0.40277	0.558772	false	BB_Chr03	20453023	20455620
BjuOB03G37920	6.3362	6.0048	6.0922	0	0	0	169	148	134	0	0	0	-9.8033	3.64398e-16	8.40372e-15	down	BB_Chr03	20457057	20458508
BjuOB03G37930	235.555	219.468	178.76	191.023	84.6691	169.072	14004	12057	8764	10979	4649	8967	-0.621406	0.0294329	0.0750968	false	BB_Chr03	20463607	20466204
BjuOB03G37940	2.3401	3.7037	4.026	2.3601	2.5338	2.4756	160	234	227	156	160	151	-0.560124	0.0211284	0.0570705	false	BB_Chr03	20476917	20480178
BjuOB03G37950	0	0	0	34.9985	36.1365	31.3941	0	0	0	1103	1088	913	12.3212	3.45544e-25	1.84662e-23	up	BB_Chr03	20484560	20486570
BjuOB03G37960	0	0	0	55.3137	45.843	55.7335	0	0	0	413	327	384	10.859	1.09399e-19	3.59542e-18	up	BB_Chr03	20488892	20489436
BjuOB03G38000	0	0	0	2.5728	1.4501	2.4449	0	0	0	65	35	57	8.02016	2.20667e-10	2.44488e-09	up	BB_Chr03	20529854	20530820
BjuOB03G38010	0	0	0	7.5005	7.9419	8.3161	0	0	0	173	175	177	9.76068	4.50849e-16	1.02471e-14	up	BB_Chr03	20531706	20533130
BjuOB03G38020	0.1463	0.2692	0.2307	0.6206	0.9506	0.5577	10	17	13	41	60	34	1.60805	0.000435542	0.0019366	up	BB_Chr03	20534455	20536737
BjuOB03G38040	1.9586	1.3932	1.2457	2.0118	2.5655	2.1187	143	94	75	142	173	138	0.421317	0.0971105	0.194751	false	BB_Chr03	20542438	20544876
BjuOB03G38050	18.8713	18.0752	17.1984	19.6818	16.7311	19.0515	966	855	726	974	791	870	-0.0783074	0.585343	0.720535	false	BB_Chr03	20548836	20550545
BjuOB03G38070	14.7596	11.4122	13.1587	19.5582	17.3756	18.3314	676	483	497	866	735	749	0.380401	0.0118852	0.0351867	false	BB_Chr03	20555302	20558595
BjuOB03G38080	0.7065	0.8191	1.591	2.7403	3.9885	4.1858	28	30	52	105	146	148	1.71302	8.59658e-07	6.01007e-06	up	BB_Chr03	20558832	20561459
BjuOB03G38090	5.9574	4.2979	5.8863	5.5232	7.0237	6.1338	135	90	110	121	147	124	0.0997896	0.658191	0.777632	false	BB_Chr03	20561719	20563072
BjuOB03G38110	4.9811	5.4893	5.597	6.4571	6.0266	5.5631	545	555	505	683	609	543	0.05629	0.694068	0.803346	false	BB_Chr03	20568162	20571953
BjuOB03G38130	5.6831	6.1501	6.6226	6.4807	6.8737	6.6812	205	205	197	226	229	215	0.0074422	0.964195	0.979459	false	BB_Chr03	20582872	20584556
BjuOB03G38150	0	0.0988	0.1937	0.8969	0.8153	0.6139	0	4	7	38	33	24	2.93833	5.46493e-05	0.000290597	up	BB_Chr03	20586596	20588598
BjuOB03G38160	1.7104	1.6195	1.5555	0.774	1.8519	1.6776	32	28	24	14	32	28	-0.306757	0.496115	0.645051	false	BB_Chr03	20592962	20593586
BjuOB03G38170	7.0547	6.9032	8.362	6.1873	7.0145	5.7249	355	321	347	301	326	257	-0.347324	0.0302028	0.0767085	false	BB_Chr03	20601091	20603114
BjuOB03G38180	4.184	2.928	3.233	5.6931	4.5444	5.7108	317	205	202	417	318	386	0.51295	0.0128153	0.037479	false	BB_Chr03	20617277	20620729
BjuOB03G38210	3.5836	3.5214	2.897	2.386	1.7394	2.4933	87	79	58	56	39	54	-0.712289	0.017069	0.0478267	false	BB_Chr03	20659793	20660689
BjuOB03G38300	0.6938	0.6757	1.4723	0.6459	1.6902	1.0499	20	18	35	18	45	27	0.152391	0.767147	0.855065	false	BB_Chr03	20724486	20729608
BjuOB03G38310	3.4868	2.4344	4.3646	3.9557	5.8456	4.9171	31	20	32	34	48	39	0.411805	0.280896	0.433091	false	BB_Chr03	20734081	20735030
BjuOB03G38370	1.1714	0.892	1.5257	1.3463	0.6576	1.0699	27	19	29	30	14	22	-0.318977	0.496934	0.645745	false	BB_Chr03	20762915	20763684
BjuOB03G38380	12.088	15.9809	8.1595	6.0978	4.771	5.6069	203	248	113	99	74	84	-1.26081	4.02581e-05	0.000218444	down	BB_Chr03	20767523	20769052
BjuOB03G38390	39.3008	36.1503	38.3906	51.7185	57.4459	57.2703	180	153	145	229	243	234	0.433945	0.0104993	0.0316585	false	BB_Chr03	20777007	20777159
BjuOB03G38400	38.3724	39.7913	42.9372	50.0499	61.8441	56.6628	479	459	442	604	713	631	0.3638	0.00926146	0.0284984	false	BB_Chr03	20777258	20777761
BjuOB03G38420	1.0494	1.1566	1.0604	1.1659	1.1573	0.9585	54	55	45	58	55	44	-0.106683	0.716165	0.819106	false	BB_Chr03	20786226	20788352
BjuOB03G38430	2.4227	1.9663	1.0735	2.8916	2.4214	1.8801	52	39	19	60	48	36	0.271741	0.50752	0.655288	false	BB_Chr03	20801018	20801734
BjuOB03G38440	1.7762	2.1192	1.574	2.4732	2.8847	2.0165	78	86	57	105	117	79	0.311323	0.251759	0.40002	false	BB_Chr03	20806365	20810064
BjuOB03G38480	1.4936	2.523	1.767	1.3189	0.8678	0.6942	41	64	40	35	22	17	-1.11735	0.00813546	0.0254769	down	BB_Chr03	20839944	20841414
BjuOB03G38490	4.0349	2.5234	2.4146	1.7887	2.4964	1.3804	154	89	76	66	88	47	-0.782336	0.0183982	0.0509332	false	BB_Chr03	20845678	20847432
BjuOB03G38500	9.6197	7.9501	10.3205	9.6924	12.0966	11.5601	347	265	307	338	403	372	0.147263	0.373346	0.529898	false	BB_Chr03	20851172	20853127
BjuOB03G38520	3.5234	3.9992	3.9513	4.0555	4.1304	3.9346	266	279	246	296	288	265	-0.0334217	0.832705	0.898959	false	BB_Chr03	20859301	20863572
BjuOB03G38530	38.2847	32.5736	34.9739	38.4615	37.6182	38.3722	973	765	733	945	883	870	0.000669593	0.995738	0.997801	false	BB_Chr03	20863802	20864650
BjuOB03G38540	2.7686	5.0855	3.5782	2.9769	3.471	3.5527	76	129	81	79	88	87	-0.313448	0.299398	0.453826	false	BB_Chr03	20869808	20871393
BjuOB03G38580	15.6654	10.0881	11.7716	13.184	14.362	14.6528	1057	629	655	860	895	882	0.0570109	0.757305	0.847952	false	BB_Chr03	20915133	20917499
BjuOB03G38590	1.6986	1.0583	1.9973	1.2246	1.6719	1.3271	33	19	32	23	30	23	-0.275236	0.511938	0.659173	false	BB_Chr03	20920739	20921755
BjuOB03G38600	1.9732	1.4451	1.571	1.7525	1.7481	1.7651	99	67	65	85	81	79	-0.0374374	0.882366	0.930829	false	BB_Chr03	20926538	20929027
BjuOB03G38640	0.543	0.5441	0.3658	0.957	0.4137	0.6763	27	25	15	46	19	30	0.378995	0.426731	0.581531	false	BB_Chr03	20957310	20959038
BjuOB03G38650	1.2036	1.2111	1.2803	1.0921	0.9831	0.8048	57	53	50	50	43	34	-0.468495	0.125598	0.237808	false	BB_Chr03	20970014	20972454
BjuOB03G38660	4.9681	4.3165	4.5561	6.0046	6.883	5.6888	279	224	211	326	357	285	0.310329	0.0587943	0.131352	false	BB_Chr03	20974253	20976363
BjuOB03G38670	13.58	10.7446	13.5158	15.9023	18.3449	17.3048	424	310	348	480	529	482	0.335149	0.02626	0.0683636	false	BB_Chr03	20976897	20977939
BjuOB03G38680	9.1211	8.7124	10.7611	11.1207	10.6958	11.3316	554	489	539	653	600	614	0.105005	0.435336	0.589609	false	BB_Chr03	20978701	20981752
BjuOB03G38690	0.3925	0.7787	0.1587	0.6541	0.1417	0.2689	18	33	6	29	6	11	-0.446647	0.559456	0.69903	false	BB_Chr03	20984128	20985659
BjuOB03G38700	9.2881	6.0536	9.0233	10.4809	14.1707	10.589	176	106	141	192	248	179	0.422515	0.0704227	0.151461	false	BB_Chr03	20989410	20990257
BjuOB03G38710	2.8266	3.3408	3.5233	3.4464	3.864	3.5579	358	391	368	422	452	402	0.0535861	0.728187	0.827497	false	BB_Chr03	20991797	20997998
BjuOB03G38760	3.143	3.4012	2.5046	4.2728	4.7643	4.4291	35	35	23	46	49	44	0.451617	0.185094	0.318744	false	BB_Chr03	21015404	21016918
BjuOB03G38780	0.8811	0.3926	0.7542	0.7774	0.6454	0.9296	34	14	24	29	23	32	0.106999	0.812865	0.885786	false	BB_Chr03	21023287	21024662
BjuOB03G38830	3.3406	3.4044	3.9329	0.4026	0.4214	0.9452	103	97	100	12	12	26	-2.71165	4.33183e-13	6.77412e-12	down	BB_Chr03	21074383	21075525
BjuOB03G38840	0.2936	0.9179	1.4241	0.9448	0.7418	0.9873	9	26	36	28	21	27	-0.0710317	0.90033	0.941365	false	BB_Chr03	21077283	21078720
BjuOB03G38850	0.5167	1.2473	0.747	0.9045	0.6885	1.2475	26	58	31	44	32	56	0.0571229	0.897932	0.940213	false	BB_Chr03	21080383	21082298
BjuOB03G38870	2.3826	2.525	3.3475	3.0254	3.4159	3.2786	145	142	168	178	192	178	0.129391	0.517574	0.664298	false	BB_Chr03	21097509	21105216
BjuOB03G38880	4.6006	6.7227	5.7565	6.6684	6.3138	7.0622	157	212	162	220	199	215	0.116419	0.587739	0.722244	false	BB_Chr03	21109717	21111030
BjuOB03G38920	0.5455	2.8731	2.558	0.1129	0.1181	0.2854	30	146	116	6	6	14	-3.65378	1.02974e-08	9.18477e-08	down	BB_Chr03	21131135	21135484
BjuOB03G38950	1.6965	0.5675	0.8977	0.9572	1.4361	1.6942	55	17	24	30	43	49	0.251577	0.596558	0.728975	false	BB_Chr03	21174006	21175748
BjuOB03G38960	4.6057	6.4351	6.9282	6.4526	5.618	5.6855	79	102	98	107	89	87	-0.12378	0.63053	0.755708	false	BB_Chr03	21182287	21183266
BjuOB03G39000	2.7167	1.7966	2.3793	2.0295	2.6691	3.1017	54	33	39	39	49	55	0.0633357	0.851882	0.911625	false	BB_Chr03	21224792	21226519
BjuOB03G39010	120.08	88.0417	106.381	131.991	140.931	133.085	2394	1622	1749	2544	2595	2367	0.257713	0.0660986	0.144151	false	BB_Chr03	21226807	21227818
BjuOB03G39040	4.4281	2.7383	3.629	2.8942	3.7144	3	182	104	123	115	141	110	-0.280826	0.25432	0.402973	false	BB_Chr03	21242047	21243419
BjuOB03G39080	2.6309	2.8872	3.078	3.4305	3.8918	3.4268	142	144	137	179	194	165	0.21103	0.258437	0.407636	false	BB_Chr03	21267978	21270766
BjuOB03G39110	5.3496	3.0833	11.4581	9.8039	20.6819	12.0583	184	98	325	326	657	370	1.00248	0.0150499	0.0429539	up	BB_Chr03	21283167	21284763
BjuOB03G39130	92.2191	68.8858	93.0908	97.6975	111.454	102.824	1695	1170	1411	1736	1892	1686	0.186457	0.195902	0.332367	false	BB_Chr03	21289833	21290968
BjuOB03G39150	0.4369	0.4364	1.1411	0.8343	1.0553	1.4692	13	12	28	24	29	39	0.64951	0.212313	0.352417	false	BB_Chr03	21297443	21298989
BjuOB03G39160	0.4074	0.147	0.6587	8.0065	5.2931	8.9809	3	1	4	57	36	59	4.11912	5.8092e-10	6.10295e-09	up	BB_Chr03	21300880	21302373
BjuOB03G39170	1.7454	2.3873	1.9696	2.9339	2.3098	2.0109	72	91	67	117	88	74	0.137414	0.625993	0.752399	false	BB_Chr03	21318645	21320600
BjuOB03G39190	1.702	1.0473	1.6997	1.3463	2.8545	1.6834	51	29	42	39	79	45	0.290615	0.457647	0.609872	false	BB_Chr03	21324264	21325440
BjuOB03G39200	5.6508	5.1765	4.5258	8.5366	11.7246	9.634	215	182	142	314	412	327	0.841195	2.04895e-05	0.000116881	false	BB_Chr03	21332373	21334751
BjuOB03G39210	3.9179	3.6219	4.0009	3.6589	4.1734	3.9117	247	211	208	223	243	220	-0.08761	0.585398	0.720535	false	BB_Chr03	21335769	21339202
BjuOB03G39220	1.7816	2.892	3.1327	2.9486	4.051	2.6961	20	30	29	32	42	27	0.205388	0.617771	0.746209	false	BB_Chr03	21339837	21341122
BjuOB03G39230	1.7395	7.007	5.7032	0.0333	0.1046	0.1083	54	201	146	1	3	3	-6.00694	3.48906e-16	8.07276e-15	down	BB_Chr03	21342291	21343509
BjuOB03G39240	1.7839	1.4823	1.7898	1.5487	1.874	1.6426	168	129	139	141	163	138	-0.109439	0.575575	0.712625	false	BB_Chr03	21349278	21352924
BjuOB03G39250	2.5116	2.8423	2.2295	2.6149	2.826	2.6313	153	160	112	154	159	143	-0.0288324	0.889949	0.935344	false	BB_Chr03	21359630	21362840
BjuOB03G39280	0.8041	1.4866	1.3002	0.3119	0.4353	0.5258	24	41	32	9	12	14	-1.61406	0.00110399	0.00446824	down	BB_Chr03	21383521	21386697
BjuOB03G39290	24.5423	22.1611	24.4061	24.0622	24.4942	26.1476	767	640	629	727	707	729	-0.0408879	0.736936	0.833722	false	BB_Chr03	21391111	21392842
BjuOB03G39300	1.4616	2.2961	1.7153	0.634	0.8934	1.1099	62	90	60	26	35	42	-1.17617	0.00094442	0.00387954	down	BB_Chr03	21394969	21396589
BjuOB03G39320	3.0127	2.621	2.1848	0.2444	0.064	0.1655	102	82	61	8	2	5	-4.15109	1.64265e-16	3.93748e-15	down	BB_Chr03	21416233	21417931
BjuOB03G39330	14.3757	12.0402	17.6662	21.308	21.7972	25.0051	522	404	529	748	731	810	0.521898	0.00172704	0.00662197	false	BB_Chr03	21425407	21429700
BjuOB03G39360	1.2808	1.6608	1.6231	2.6259	2.8111	2.3671	111	133	116	220	225	183	0.662234	0.00127455	0.00506926	false	BB_Chr03	21435539	21440236
BjuOB03G39430	1.3834	0.7208	1.8018	0.477	0.4715	0.6318	54	26	58	18	17	22	-1.40395	0.00162589	0.00628178	down	BB_Chr03	21503567	21505391
BjuOB03G39440	2.4161	8.6397	4.3311	2.2819	1.9336	2.4728	23	76	34	21	17	21	-1.32751	0.012677	0.0371424	down	BB_Chr03	21531530	21532538
BjuOB03G39450	26.0962	26.4951	22.9845	24.448	19.4001	24.1579	2492	2338	1810	2257	1711	2058	-0.266303	0.100279	0.199746	false	BB_Chr03	21532826	21538142
BjuOB03G39500	1.9838	2.2478	1.9905	2.2532	2.089	2.3633	255	267	211	280	248	271	-0.0070598	0.967475	0.981435	false	BB_Chr03	21566011	21571375
BjuOB03G39520	4.4922	3.9522	4.1315	4.357	4.3207	3.9107	385	313	292	361	342	299	-0.111364	0.464209	0.616021	false	BB_Chr03	21572024	21575536
BjuOB03G39530	8.9208	8.9006	7.3652	9.2276	8.2889	7.8722	141	130	96	141	121	111	-0.10506	0.635968	0.760078	false	BB_Chr03	21577793	21578943
BjuOB03G39540	3.7308	3.4805	6.0841	5.8995	4.7824	3.9898	87	75	117	133	103	83	0.0459318	0.876037	0.926561	false	BB_Chr03	21579145	21580729
BjuOB03G39570	0.7038	0.7031	0.569	0.8587	1.4655	1.3554	39	36	26	46	75	67	0.772359	0.026068	0.0679608	false	BB_Chr03	21589144	21591181
BjuOB03G39590	9.3028	6.5589	8.3597	9.5962	11.5293	10.3418	726	473	538	724	831	720	0.266234	0.106257	0.208802	false	BB_Chr03	21591743	21595042
BjuOB03G39600	1.1108	1.7761	1.7892	1.3376	2.172	1.6539	67	99	89	78	121	89	0.0287459	0.924213	0.955254	false	BB_Chr03	21602734	21606676
BjuOB03G39630	15.0085	11.1432	13.2555	16.4291	16.4989	15.4269	1373	942	1000	1453	1394	1259	0.184648	0.199456	0.336784	false	BB_Chr03	21625874	21630503
BjuOB03G39640	9.2372	6.0251	10.1272	9.4239	9.8645	10.0707	73	44	66	72	72	71	0.104391	0.714215	0.81781	false	BB_Chr03	21642447	21642807
BjuOB03G39650	9.3081	10.4459	12.4996	12.4453	12.5418	11.8637	270	280	299	349	336	307	0.0845425	0.611143	0.740557	false	BB_Chr03	21642926	21643894
BjuOB03G39660	77.8539	50.3859	54.5283	68.3804	89.6318	73.0228	4202	2513	2427	3568	4468	3516	0.223408	0.25664	0.40562	false	BB_Chr03	21656216	21658446
BjuOB03G39670	0.5925	2.0784	1.9325	1.5428	1.9025	2.13	29	94	78	73	86	93	0.163124	0.708553	0.813748	false	BB_Chr03	21666098	21667938
BjuOB03G39680	11.8228	11.12	13.3408	12.3281	13.9178	14.2376	619	538	576	624	673	665	0.047369	0.71985	0.821806	false	BB_Chr03	21673188	21675412
BjuOB03G39690	1.3254	1.0757	0.9497	0.9347	1.5003	0.7428	44	33	26	30	46	22	-0.198089	0.629114	0.754772	false	BB_Chr03	21702452	21703560
BjuOB03G39720	5.6399	10.3287	11.9246	8.8256	5.3237	6.6463	39	66	68	59	34	41	-0.524066	0.177241	0.308462	false	BB_Chr03	21736901	21739101
BjuOB03G39730	0.5073	2.1116	2.5555	0.0807	0	0.0437	13	50	54	2	0	1	-5.4621	2.67261e-07	2.0023e-06	down	BB_Chr03	21752060	21752915
BjuOB03G39760	0.8001	0.6855	1.1724	1.2415	0.7219	0.7101	24	19	29	36	20	19	-0.0841343	0.855343	0.913752	false	BB_Chr03	21773020	21774021
BjuOB03G39830	11.2011	11.444	11.7451	8.0763	6.7417	9.3061	340	321	294	237	189	252	-0.623333	0.00070857	0.00299954	false	BB_Chr03	21820431	21821810
BjuOB03G39840	5.1001	6.623	7.2668	6.99	10.7681	7.9561	120	144	141	159	234	167	0.324387	0.181718	0.314345	false	BB_Chr03	21821869	21824305
BjuOB03G39850	5.1992	7.1769	8.3897	6.0978	5.8953	7.2276	254	324	338	288	266	315	-0.219783	0.30842	0.463333	false	BB_Chr03	21831158	21833935
BjuOB03G39880	0.4064	0.4398	0.8684	0.4204	0.7125	0.3037	21	21	37	21	34	14	-0.352191	0.489849	0.639254	false	BB_Chr03	21858980	21861529
BjuOB03G39890	2.2667	1.5944	1.4431	2.0223	1.5646	1.7468	80	52	42	69	51	55	-0.108895	0.731678	0.829856	false	BB_Chr03	21870306	21872637
BjuOB03G39900	1.5877	1.8098	2.6954	2.0365	1.4211	1.8035	75	79	105	93	62	76	-0.310141	0.298062	0.452409	false	BB_Chr03	21878484	21880381
BjuOB03G39910	10.1367	7.6817	9.5375	11.1167	12.5433	11.7128	714	500	554	757	816	736	0.259731	0.0746664	0.158663	false	BB_Chr03	21890921	21894108
BjuOB03G39920	4.9629	6.2678	5.8616	6.726	6.4693	7.0355	461	538	449	604	555	583	0.129666	0.412416	0.567586	false	BB_Chr03	21894332	21897495
BjuOB03G39930	20.8553	18.5546	22.1911	15.4759	18.096	16.1242	1012	832	888	726	811	698	-0.420987	0.000854569	0.00354701	false	BB_Chr03	21900673	21903399
BjuOB03G39940	9.0183	10.1372	10.3967	11.1021	10.7959	12.7074	284	295	270	338	314	357	0.115717	0.478318	0.628598	false	BB_Chr03	21903938	21905918
BjuOB03G39950	177.372	143.985	129.778	209.348	207.145	209.587	14336	10754	8650	16358	15463	15112	0.357715	0.0212171	0.0572635	false	BB_Chr03	21929360	21932814
BjuOB03G39960	0.796	1.5343	1.674	0	0.0269	0.0279	64	114	111	0	2	2	-6.32873	1.20772e-14	2.29746e-13	down	BB_Chr03	21967030	21970599
BjuOB03G39970	0.9226	0.6532	0.8011	0.6362	0.444	0.5235	81	53	58	54	36	41	-0.675875	0.0312171	0.0787651	false	BB_Chr03	21987859	21992057
BjuOB03G39980	13.0883	10.9247	5.2135	15.5193	16.08	16.0077	1032	796	339	1183	1171	1126	0.578249	0.0546725	0.124088	false	BB_Chr03	22032867	22036940
BjuOB03G40010	3.9889	3.9778	4.8615	4.523	4.5923	4.743	395	364	397	433	420	419	0.00290602	0.983869	0.990652	false	BB_Chr03	22054335	22058451
BjuOB03G40050	2.1497	2.0316	3.1628	2.9648	3.1654	3.5984	150	131	182	200	204	224	0.30237	0.168247	0.296655	false	BB_Chr03	22067055	22069621
BjuOB03G40060	1.7081	1.4914	1.2004	0.6626	0.4834	0.6745	88	71	51	33	23	31	-1.39103	3.84723e-05	0.000209719	down	BB_Chr03	22077553	22079535
BjuOB03G40070	4.8464	17.3072	13.0131	14.1082	8.3959	13.3098	140	462	310	394	224	343	-0.0886459	0.826596	0.895061	false	BB_Chr03	22087543	22089096
BjuOB03G40080	30.2704	48.6107	55.1106	28.8144	17.9046	27.338	1091	1619	1638	1004	596	879	-0.961416	0.000259296	0.00121268	false	BB_Chr03	22096507	22101645
BjuOB03G40100	2.6484	2.5603	2.5264	2.3377	2.5808	2.4938	150	134	118	128	135	126	-0.176694	0.363632	0.520417	false	BB_Chr03	22106222	22110158
BjuOB03G40110	5.3571	5.4684	6.5737	6.6661	6.0427	6.6682	335	316	339	403	349	372	0.047621	0.759303	0.8495	false	BB_Chr03	22112095	22114824
BjuOB03G40120	20.6399	23.1104	22.5691	22.8305	20.733	19.9266	346	358	312	370	321	298	-0.174734	0.271657	0.422822	false	BB_Chr03	22124200	22125181
BjuOB03G40140	6.4635	5.6788	6.3634	10.9885	11.7101	11.6212	101	82	82	166	169	162	0.778259	9.99808e-05	0.000507336	false	BB_Chr03	22127960	22128968
BjuOB03G40150	1.0066	0.817	1.1062	1.2364	1.4986	1.1636	32	24	29	38	44	33	0.303537	0.397146	0.553448	false	BB_Chr03	22131238	22133917
BjuOB03G40180	4.1631	3.1711	4.019	3.052	2.6257	2.288	206	145	164	146	120	101	-0.61846	0.00474221	0.0160039	false	BB_Chr03	22141659	22143594
BjuOB03G40190	6.7443	6.7757	7.7953	6.4189	9.9778	7.435	363	337	346	334	496	357	0.0469636	0.808908	0.883239	false	BB_Chr03	22158454	22160666
BjuOB03G40210	18.1692	20.5375	22.7274	29.9866	28.4686	27.1304	539	563	556	860	780	718	0.368802	0.00979292	0.0298449	false	BB_Chr03	22167309	22168299
BjuOB03G40220	11.1352	17.0363	15.3654	16.88	13.7195	16.1405	58	82	66	85	66	75	-0.00802432	0.977783	0.987502	false	BB_Chr03	22169643	22169983
BjuOB03G40230	4.4213	4.312	4.6995	3.2748	2.0685	2.9369	81	73	71	58	35	48	-0.805611	0.00664269	0.0214014	false	BB_Chr03	22173726	22175078
BjuOB03G40290	1.153	0.8599	1.1903	1.2893	1.1978	0.9431	74	51	63	80	71	54	-0.00718819	0.979826	0.98831	false	BB_Chr03	22211348	22213817
BjuOB03G40300	6.9531	9.163	8.6563	9.3338	8.7329	10.0803	225	274	231	292	261	291	0.0715997	0.70309	0.809858	false	BB_Chr03	22213912	22215304
BjuOB03G40310	2.9447	3.0978	3.2553	4.8594	5.9171	6.1105	215	209	196	343	399	398	0.747241	7.3757e-06	4.52685e-05	false	BB_Chr03	22215874	22220443
BjuOB03G40320	7.3635	6.5326	7.3025	7.9787	8.478	7.3061	505	414	413	529	537	447	0.0530148	0.701177	0.808508	false	BB_Chr03	22220905	22223898
BjuOB03G40340	3.9785	4.0951	3.8679	3.9379	4.58	4.5622	348	331	279	333	370	356	0.0152409	0.920718	0.953433	false	BB_Chr03	22232413	22237130
BjuOB03G40350	10.0501	5.9071	7.2916	8.1019	11.6513	8.0628	707	384	423	551	757	506	0.144714	0.540063	0.683307	false	BB_Chr03	22242539	22246682
BjuOB03G40370	1.4652	0.8607	1.3198	0.7361	1.2238	1.1731	35	19	26	17	27	25	-0.333268	0.449672	0.60258	false	BB_Chr03	22264767	22265564
BjuOB03G40380	0.9004	0.6907	0.8914	0.837	0.9749	0.8304	158	112	129	142	158	130	-0.0206724	0.920018	0.952925	false	BB_Chr03	22265823	22274344
BjuOB03G40390	6.0942	5.6601	7.2178	3.8067	3.7028	3.7671	515	442	503	311	289	284	-0.858158	7.03477e-09	6.42035e-08	false	BB_Chr03	22278082	22283918
BjuOB03G40420	85.3142	76.7854	93.505	78.8514	87.0701	74.235	2038	1695	1842	1821	1921	1582	-0.200058	0.0982403	0.196585	false	BB_Chr03	22288723	22290167
BjuOB03G40440	3.8643	2.5173	2.5125	1.8802	1.9406	2.1231	304	183	163	143	141	149	-0.697741	0.00347426	0.0122361	false	BB_Chr03	22294184	22299296
BjuOB03G40450	1.9167	2.4693	1.6602	1.5106	1.4082	1.9695	84	100	60	64	57	77	-0.428614	0.153253	0.276772	false	BB_Chr03	22301156	22302892
BjuOB03G40460	2.106	1.8344	1.6195	1.0627	2.0022	1.4203	123	99	78	60	108	74	-0.432829	0.144268	0.264452	false	BB_Chr03	22307404	22311868
BjuOB03G40470	10.3376	11.2202	10.527	15.7065	14.9794	13.0665	337	338	283	495	451	380	0.334096	0.0367798	0.0898877	false	BB_Chr03	22312964	22314120
BjuOB03G40480	0.6783	0.5811	0.754	0.8185	0.9792	1.0138	24	19	22	28	32	32	0.371363	0.347237	0.503794	false	BB_Chr03	22320893	22323073
BjuOB03G40490	2.5194	2.9885	3.1725	2.2051	2.859	2.3896	104	114	108	88	109	88	-0.332064	0.153085	0.276531	false	BB_Chr03	22332290	22333835
BjuOB03G40510	7.2268	8.1811	8.1573	7.1091	7.0806	6.49	347	363	323	330	314	278	-0.300539	0.0522814	0.119596	false	BB_Chr03	22356978	22360008
BjuOB03G40520	8.2416	4.6781	6.5419	8.634	11.3209	8.7853	469	246	307	475	595	446	0.451093	0.046173	0.108118	false	BB_Chr03	22361090	22364889
BjuOB03G40530	2.1502	2.547	2.1611	2.4746	2.7686	2.584	222	243	184	247	264	238	0.0735191	0.681023	0.794759	false	BB_Chr03	22371096	22376517
BjuOB03G40560	21.7733	22.9705	20.8571	24.3217	24.9205	22.9022	438	427	346	473	463	411	0.0219069	0.880703	0.929712	false	BB_Chr03	22387045	22388388
BjuOB03G40570	0.3742	0.377	0.3912	0.1735	0.1956	0.405	29	27	25	13	14	28	-0.679773	0.159001	0.28443	false	BB_Chr03	22390490	22397895
BjuOB03G40580	1.825	1.1067	1.1119	1.7601	2.4533	1.9173	207	116	104	193	257	194	0.480975	0.0694171	0.149866	false	BB_Chr03	22402281	22406403
BjuOB03G40590	25.2679	22.657	30.617	23.505	28.0105	24.71	1301	1078	1300	1170	1332	1135	-0.151807	0.285645	0.438465	false	BB_Chr03	22406607	22408960
BjuOB03G40610	69.6828	64.4283	67.6692	72.0294	82.2886	69.9027	1456	1244	1166	1455	1588	1303	0.0385492	0.748061	0.841248	false	BB_Chr03	22410669	22411823
BjuOB03G40620	1.6801	2.5757	1.7657	1.5061	1.3946	1.6636	60	85	52	52	46	53	-0.519266	0.103032	0.204008	false	BB_Chr03	22412068	22413425
BjuOB03G40630	27.9646	29.7145	24.5507	29.1879	30.5524	30.2121	221	217	160	223	223	213	0.0114603	0.949889	0.97084	false	BB_Chr03	22414562	22415071
BjuOB03G40640	4.0713	6.7029	9.241	5.7591	5.3501	6.6311	117	178	219	160	142	170	-0.276992	0.350192	0.506666	false	BB_Chr03	22415544	22417278
BjuOB03G40650	18.1232	8.9265	12.4929	15.507	20.2343	16.9389	1059	482	602	876	1092	883	0.302643	0.219086	0.360781	false	BB_Chr03	22420383	22426569
BjuOB03G40660	4.6484	4.5188	6.3056	6.5197	6.6539	5.4756	59	53	66	80	78	62	0.166188	0.54479	0.687412	false	BB_Chr03	22431559	22432119
BjuOB03G40670	4.2042	3.2615	4.1154	3.851	3.5923	3.4919	166	119	134	147	131	123	-0.191793	0.346946	0.503484	false	BB_Chr03	22433509	22435107
BjuOB03G40680	10.4266	12.1635	11.9038	9.3126	10.9089	10.7551	564	608	531	487	545	519	-0.269831	0.0674194	0.146423	false	BB_Chr03	22435447	22438942
BjuOB03G40690	2.4914	3.1138	2.2978	2.8674	1.8237	2.3207	71	82	54	79	48	59	-0.287308	0.358554	0.515182	false	BB_Chr03	22439720	22440745
BjuOB03G40700	12.0384	10.9087	9.9108	12.2694	13.7662	12.7723	1906	1596	1294	1878	2013	1804	0.123687	0.366099	0.522732	false	BB_Chr03	22440964	22448065
BjuOB03G40710	1.1041	0.7118	0.8261	0.6075	0.8903	0.553	47	28	29	25	35	21	-0.482693	0.230411	0.374634	false	BB_Chr03	22449768	22453249
BjuOB03G40720	5.2465	3.1994	4.7312	5.828	7.4255	5.8947	433	244	322	465	566	434	0.42961	0.0408898	0.0979728	false	BB_Chr03	22453781	22457833
BjuOB03G40740	12.1546	11.5056	10.0996	11.8322	10.9481	12.6473	934	817	640	879	777	867	-0.046066	0.763691	0.852505	false	BB_Chr03	22476975	22481850
BjuOB03G40760	3.6335	3.4465	3.3926	4.0588	4.3914	4.1322	413	362	318	446	461	419	0.149934	0.280151	0.432237	false	BB_Chr03	22487189	22493910
BjuOB03G40770	1.495	1.1715	1.542	5.5813	4.4468	4.5844	87	63	74	314	239	238	1.68923	1.33594e-14	2.52863e-13	up	BB_Chr03	22495800	22502146
BjuOB03G40780	12.1961	9.3859	11.8433	14.4751	16.3092	15.278	502	357	402	576	620	561	0.351886	0.0181823	0.0504219	false	BB_Chr03	22502836	22505236
BjuOB03G40790	9.3256	8.0545	8.707	10.0085	13.4155	10.2081	213	170	164	221	283	208	0.251354	0.192179	0.327635	false	BB_Chr03	22510260	22512127
BjuOB03G40800	13.4655	11.2042	13.3956	17.8187	17.5978	18.2849	913	702	749	1168	1102	1106	0.386332	0.00174512	0.00668268	false	BB_Chr03	22513532	22517888
BjuOB03G40810	46.9442	46.5082	50.1681	43.9012	40.2605	41.9988	1491	1365	1314	1348	1181	1190	-0.29778	0.00907213	0.0280087	false	BB_Chr03	22518506	22519566
BjuOB03G40820	55.6402	53.6865	41.0146	40.9027	16.0592	35.9071	4134	3686	2513	2938	1102	2380	-0.805865	0.0104416	0.0315064	false	BB_Chr03	22521684	22526254
BjuOB03G40860	1.188	1.4515	0.79	0.3039	0.4011	0.9594	93	105	51	23	29	67	-1.17336	0.0116977	0.0347133	down	BB_Chr03	22552616	22557791
BjuOB03G40880	3.6675	2.8349	3.7103	3.5118	4.1298	3.6647	175	125	146	162	182	156	0.0362896	0.853544	0.912629	false	BB_Chr03	22560189	22563848
BjuOB03G40890	92.6018	108.409	96.6898	106.148	104.502	103.91	4779	5170	4115	5296	4981	4784	-0.0358056	0.780238	0.863753	false	BB_Chr03	22568711	22572119
BjuOB03G40900	1.3619	1.2787	1.3114	1.6987	1.8432	1.7511	68	59	54	82	85	78	0.307115	0.217102	0.358429	false	BB_Chr03	22572957	22577321
BjuOB03G40910	53.7221	58.6088	63.9529	36.814	37.372	36.6093	2951	2975	2897	1955	1896	1794	-0.78131	5.12082e-12	7.04957e-11	false	BB_Chr03	22578666	22584821
BjuOB03G40920	41.6516	21.3332	17.3011	18.1698	24.5422	21.109	1086	514	372	458	591	491	-0.45106	0.145626	0.266278	false	BB_Chr03	22585179	22586301
BjuOB03G40930	3.066	2.392	4.3665	4.9047	4.555	4.7157	86	62	101	133	118	118	0.430158	0.100111	0.199489	false	BB_Chr03	22587066	22588350
BjuOB03G40940	6.5299	4.7708	6.3749	7.0978	7.3897	7.6091	354	239	285	372	370	368	0.212734	0.205493	0.344317	false	BB_Chr03	22588381	22590445
BjuOB03G40950	7.7002	7.0008	7.6366	8.0834	8.3683	7.0271	269	226	220	273	270	219	-0.0398232	0.809183	0.883321	false	BB_Chr03	22590887	22592889
BjuOB03G40960	1.7632	1.5987	2.1381	1.0352	1.1351	1.0149	37	31	37	21	22	19	-0.894689	0.0201352	0.054851	false	BB_Chr03	22593792	22594893
BjuOB03G40990	4.0977	4.4344	4.5412	4.0702	3.8785	3.6807	151	151	138	145	132	121	-0.279778	0.149206	0.271299	false	BB_Chr03	22598855	22600722
BjuOB03G41010	21.8044	20.9514	23.0191	23.7528	22.8447	24.0179	1731	1537	1507	1823	1675	1701	-0.00855658	0.935096	0.961847	false	BB_Chr03	22616129	22618974
BjuOB03G41040	0.784	0.7378	0.496	1.0578	1.0334	0.917	23	20	12	30	28	24	0.451789	0.304144	0.458627	false	BB_Chr03	22658586	22659665
BjuOB03G41060	1.5163	1.8317	1.6249	2.6384	2.2272	2.4375	129	144	114	217	175	185	0.441404	0.0312124	0.0787567	false	BB_Chr03	22674003	22686010
BjuOB03G41080	2.0582	2.8555	2.8798	0.8188	0.5714	1.1831	39	50	45	15	10	20	-1.71075	8.0545e-05	0.000416061	down	BB_Chr03	22690860	22692176
BjuOB03G41110	21.5685	21.3553	23.6397	26.6831	27.6368	27.6106	1352	1237	1222	1617	1600	1544	0.188324	0.0687797	0.148796	false	BB_Chr03	22699231	22701995
BjuOB03G41120	30.6505	28.0755	27.377	38.3145	42.923	39.9552	1602	1356	1180	1936	2072	1863	0.378069	0.00166373	0.00641092	false	BB_Chr03	22702246	22705214
BjuOB03G41130	7.4409	6.0694	6.4489	7.3269	8.4194	7.7647	666	502	476	634	696	620	0.121941	0.396412	0.552711	false	BB_Chr03	22707034	22710279
BjuOB03G41140	0.7173	6.3762	5.5917	2.0139	3.6613	1.7804	14	115	90	38	66	31	-0.886469	0.16391	0.290902	false	BB_Chr03	22714908	22715962
BjuOB03G41150	0.0741	0	0.0898	35.9717	24.7814	33.4191	2	0	2	939	618	805	9.07607	2.32796e-33	2.00225e-31	up	BB_Chr03	22723158	22724663
BjuOB03G41190	6.0149	5.8582	9.9869	9.2847	10.2698	8.6613	130	117	178	194	205	167	0.267883	0.272276	0.42351	false	BB_Chr03	22760433	22761154
BjuOB03G41200	40.8674	40.0842	46.4945	43.3017	44.4145	43.4511	1068	968	1002	1094	1072	1013	-0.0686129	0.541153	0.684257	false	BB_Chr03	22768268	22770373
BjuOB03G41210	0.4119	1.2875	1.2208	0.497	0.5202	0.3334	18	52	44	21	21	13	-1.22032	0.0206372	0.055995	false	BB_Chr03	22772064	22774297
BjuOB03G41220	23.8796	19.2879	19.3396	33.9078	32.716	33.7497	1108	827	740	1521	1402	1397	0.569664	6.87471e-05	0.000359057	false	BB_Chr03	22774535	22776702
BjuOB03G41250	1.1086	1.1197	0.8514	1.3761	1.3204	1.5741	30	28	19	36	33	38	0.350039	0.353674	0.510244	false	BB_Chr03	22800379	22801996
BjuOB03G41260	1.291	1.8212	1.1742	1.2877	1.323	1.7831	56	73	42	54	53	69	-0.0874766	0.789954	0.870186	false	BB_Chr03	22804761	22806209
BjuOB03G41290	5.679	4.6694	4.1521	5.7878	7.1435	6.6779	204	155	123	201	237	214	0.315526	0.128061	0.241245	false	BB_Chr03	22814623	22817410
BjuOB03G41300	6.1244	4.2175	6.3389	6.4629	6.0953	5.7209	198	126	169	202	182	165	0.0263673	0.900809	0.941588	false	BB_Chr03	22817705	22819740
BjuOB03G41310	3.3469	3.508	3.6756	4.2023	4.6494	4.1056	159	154	144	193	204	174	0.187035	0.295655	0.449817	false	BB_Chr03	22828285	22832528
BjuOB03G41340	1.5455	1.7754	1.8164	2.3856	3.012	2.8784	65	69	63	97	117	108	0.574659	0.0181281	0.050306	false	BB_Chr03	22845639	22847161
BjuOB03G41350	26.14	23.9938	26.2689	28.065	30.6252	28.7006	975	827	808	1012	1055	955	0.0814119	0.467711	0.619304	false	BB_Chr03	22856401	22858282
BjuOB03G41360	15.1711	14.2602	16.4806	16.2209	18.4271	17.5238	624	542	559	645	700	643	0.0729542	0.558637	0.698311	false	BB_Chr03	22858470	22861053
BjuOB03G41380	5.8818	5.6102	6.5838	6.1816	6.8788	6.889	312	275	288	317	337	326	0.0314671	0.831783	0.898443	false	BB_Chr03	22868205	22878320
BjuOB03G41420	14.008	10.1866	15.9023	14.798	19.0933	19.0988	564	379	528	576	710	686	0.294886	0.122528	0.233197	false	BB_Chr03	22935254	22939726
BjuOB03G41450	4.0959	5.0282	4.2458	3.6445	3.2188	3.9248	186	211	159	160	135	159	-0.425005	0.041102	0.0983865	false	BB_Chr03	23043650	23045640
BjuOB03G41460	3.6125	4.5398	4.2864	7.7948	7.7667	7.5763	279	324	273	582	554	522	0.782439	8.453e-07	5.92139e-06	false	BB_Chr03	23140744	23145252
BjuOB03G41480	11.5492	10.3479	9.4119	7.2577	6.9247	6.821	186	154	125	113	103	98	-0.691945	0.00102833	0.00419137	false	BB_Chr03	23151286	23168529
BjuOB03G41490	24.009	53.689	43.0699	99.3158	71.3826	90.7642	1114	2302	1648	4455	3059	3757	0.999319	0.000398248	0.00178579	false	BB_Chr03	23197120	23199485
BjuOB03G41500	2.5874	3	3.3617	2.0551	3.2017	2.9004	56	60	60	43	64	56	-0.246889	0.415545	0.570616	false	BB_Chr03	23200637	23202424
BjuOB03G41520	1.432	1.2116	1.9576	1.3736	1.5505	1.9263	55	43	62	51	55	66	-0.0281655	0.928127	0.95762	false	BB_Chr03	23223158	23225253
BjuOB03G41530	0.7705	0.7296	0.9733	1.0212	1.2167	1.2956	96	84	100	123	140	144	0.406512	0.0698996	0.150666	false	BB_Chr03	23235406	23242219
BjuOB03G41540	2.7382	1.9522	3.1641	2.8656	2.8252	3.0332	85	56	81	86	81	84	0.047122	0.858092	0.915408	false	BB_Chr03	23242668	23244482
BjuOB03G41550	5.1958	5.0634	4.5523	6.9503	7.4813	6.3731	191	172	138	247	254	209	0.37355	0.0403618	0.0969786	false	BB_Chr03	23244789	23246806
BjuOB03G41600	1.0453	0.707	1.0035	0.4505	0.613	0.5859	48	30	38	20	26	24	-0.852971	0.025838	0.0674667	false	BB_Chr03	23278952	23281876
BjuOB03G41610	8.9723	2.8897	1.8781	7.0987	2.0528	4.9389	336	100	58	257	71	165	-0.0723668	0.929531	0.958632	false	BB_Chr03	23296699	23298216
BjuOB03G41620	2.8266	2.7113	3.7393	2.5916	4.0343	2.5924	44	39	48	39	58	36	-0.117231	0.732511	0.830471	false	BB_Chr03	23299458	23299977
BjuOB03G41640	2.807	2.4047	2.606	2.2078	2.7226	2.5237	192	152	147	146	172	154	-0.183722	0.333484	0.48931	false	BB_Chr03	23303441	23305825
BjuOB03G41650	619.656	469.424	640.72	484.583	698.088	556.203	10128	7090	8636	7657	10538	8110	-0.103267	0.54778	0.689832	false	BB_Chr03	23308479	23309024
BjuOB03G41730	3.8668	4.5727	5.9458	4.9069	6.0427	7.7752	97	106	123	119	140	174	0.27242	0.301472	0.455825	false	BB_Chr03	23386549	23387386
BjuOB03G41770	0.4825	0.4177	0.6241	0.366	0.5747	0.5048	30	24	32	22	33	28	-0.18488	0.643318	0.765736	false	BB_Chr03	23417909	23420849
BjuOB03G41820	0.5351	0.3968	0.3845	0.4408	0.7082	0.6887	54	37	32	43	66	62	0.358162	0.294258	0.44827	false	BB_Chr03	23450401	23454107
BjuOB03G41850	3.9001	3.2324	3.4866	3.8131	3.8284	4.2956	803	615	592	759	728	789	0.0559693	0.689116	0.800075	false	BB_Chr03	23461481	23477639
BjuOB03G41880	0.7551	0.7428	0.8324	1.136	1.6846	1.3593	33	30	30	48	68	53	0.729167	0.0270127	0.0699339	false	BB_Chr03	23495914	23498000
BjuOB03G41890	2.8444	3.2803	3.1219	2.2764	2.4053	2.6066	137	146	124	106	107	112	-0.457685	0.0282499	0.0725528	false	BB_Chr03	23498252	23500041
BjuOB03G41930	19.6813	16.9971	18.0406	21.9168	24.7373	23.8416	1946	1553	1471	2095	2259	2103	0.251913	0.0311578	0.078654	false	BB_Chr03	23517847	23522105
BjuOB03G41940	90.1011	76.3739	93.5693	33.2565	35.7451	32.8751	1149	900	984	410	421	374	-1.46191	6.77786e-29	4.58287e-27	down	BB_Chr03	23526552	23527987
BjuOB03G42000	5.2203	3.2004	4.6187	2.5725	2.3288	2.6119	233	132	170	111	96	104	-0.903157	0.000168472	0.000818763	false	BB_Chr03	23566303	23569406
BjuOB03G42010	46.2047	46.3306	50.015	48.621	50.3742	49.641	1444	1338	1289	1469	1454	1384	-0.0515346	0.61746	0.745986	false	BB_Chr03	23570482	23572433
BjuOB03G42020	523.36	595.207	374.415	337.505	94.7016	252.21	32258	33901	19031	20111	5391	13868	-1.23732	0.015322	0.0436248	down	BB_Chr03	23573420	23575726
BjuOB03G42030	8.0559	9.1564	8.7858	10.796	11.6299	9.4278	477	501	429	618	636	498	0.179135	0.243574	0.390472	false	BB_Chr03	23576865	23580030
BjuOB03G42040	3.3389	3.8798	3.8325	4.4379	4.5902	4.5046	393	422	372	505	499	473	0.179391	0.211911	0.352027	false	BB_Chr03	23581708	23594659
BjuOB03G42060	4.695	5.8787	5.2462	4.2462	6.2013	4.7944	191	221	176	167	233	174	-0.171802	0.428254	0.582933	false	BB_Chr03	23615703	23617251
BjuOB03G42070	29.6939	25.4695	31.5067	35.1651	29.1367	40.2828	352	279	308	403	319	426	0.162909	0.375979	0.532466	false	BB_Chr03	23628649	23633959
BjuOB03G42080	7.4297	7.2782	6.1785	6.0178	9.0675	6.7914	401	363	275	314	452	327	-0.0538031	0.792003	0.871546	false	BB_Chr03	23634700	23639011
BjuOB03G42090	6.6134	6.7171	6.4458	4.8796	4.9122	4.4404	586	550	471	418	402	351	-0.58847	2.66255e-05	0.000149237	false	BB_Chr03	23646087	23651815
BjuOB03G42110	103.883	85.1382	109.388	63.0584	61.4126	55.9612	2522	1910	2190	1480	1377	1212	-0.833905	2.98603e-10	3.24235e-09	false	BB_Chr03	23653303	23655622
BjuOB03G42120	4.0574	3.415	3.8541	3.544	4.0026	3.8153	180	140	141	152	164	151	-0.108844	0.559675	0.699196	false	BB_Chr03	23655881	23657688
BjuOB03G42130	2.1989	4.3014	3.897	0	0	0	26	47	38	0	0	0	-7.80285	1.2546e-09	1.25959e-08	down	BB_Chr03	23662899	23663384
BjuOB03G42140	2.2902	4.5295	4.884	0.4084	1.0261	0.9738	29	53	51	5	12	11	-2.39898	5.6847e-06	3.55453e-05	down	BB_Chr03	23674430	23675258
BjuOB03G42150	6.8343	13.644	11.0381	4.4488	3.5723	4.5569	232	428	309	146	112	138	-1.44043	4.54398e-07	3.29568e-06	down	BB_Chr03	23675334	23677040
BjuOB03G42170	9.5999	6.2936	6.112	6.0799	4.7857	5.337	619	375	325	379	285	307	-0.55435	0.0161281	0.0455375	false	BB_Chr03	23680256	23683021
BjuOB03G42190	5.3862	4.9606	5.2807	3.2006	2.8539	3.6611	94	80	76	54	46	57	-0.798607	0.00241648	0.00890354	false	BB_Chr03	23689674	23690389
BjuOB03G42200	9.9733	7.1951	9.7064	6.4435	8.3173	7.7425	309	206	248	193	238	214	-0.367281	0.0598178	0.133184	false	BB_Chr03	23690599	23691884
BjuOB03G42250	1.5483	1.2947	1.2801	3.0089	2.5908	2.9978	66	51	45	124	102	114	0.944646	0.000186573	0.000898555	false	BB_Chr03	23717318	23719296
BjuOB03G42260	0.1198	0.1178	0.2377	2.5003	3.2539	3.149	11	10	18	222	276	258	4.14069	3.52393e-37	3.63929e-35	up	BB_Chr03	23720238	23727762
BjuOB03G42270	4.5591	3.319	4.1882	4.2014	4.9363	4.9247	165	111	125	147	165	159	0.108205	0.60275	0.73375	false	BB_Chr03	23729815	23731211
BjuOB03G42280	0.6244	2.0271	2.4229	1.5501	2.1634	2.1698	10	30	32	24	32	31	0.109545	0.836367	0.901485	false	BB_Chr03	23739413	23740490
BjuOB03G42310	17.8959	15.1856	25.2146	19.334	19.4381	19.933	315	247	366	329	316	313	-0.0921571	0.645525	0.767496	false	BB_Chr03	23777548	23778991
BjuOB03G42340	6.886	6.2509	6.4179	3.0316	3.8819	2.7112	242	203	186	103	126	85	-1.13737	5.88099e-08	4.77242e-07	down	BB_Chr03	23787235	23788721
BjuOB03G42360	17.7686	14.6472	16.5035	17.2078	16.9792	15.5565	1192	908	913	1116	1052	931	-0.0870268	0.505048	0.65311	false	BB_Chr03	23789336	23792422
BjuOB03G42370	2.5154	1.8899	2.7977	2.3368	2.4807	2.676	157	109	144	141	143	149	-0.0499965	0.814745	0.886924	false	BB_Chr03	23793781	23798514
BjuOB03G42380	14.0735	15.3614	15.3704	16.7898	16.6532	17.0705	463	467	417	534	506	501	0.0603557	0.653702	0.77387	false	BB_Chr03	23798886	23800393
BjuOB03G42390	1.4464	1.0937	2.1977	1.46	2.2075	1.7971	83	58	104	81	117	92	0.10436	0.734785	0.832154	false	BB_Chr03	23800948	23803107
BjuOB03G42410	0.9739	2.2554	0.7795	0.4231	0.4851	0.7642	50	107	33	21	23	35	-1.3984	0.00523119	0.0174119	down	BB_Chr03	23822610	23825186
BjuOB03G42420	38.831	38.0428	39.7072	42.5021	43.5646	41.5363	2820	2553	2378	2984	2922	2691	0.0177733	0.855048	0.913547	false	BB_Chr03	23825571	23828257
BjuOB03G42430	4.8729	5.0411	5.3268	4.9031	5.2872	4.947	477	456	430	464	478	432	-0.122122	0.351256	0.5077	false	BB_Chr03	23832957	23837443
BjuOB03G42450	18.4985	17.5741	19.5559	18.7841	18.8796	19.6218	819	719	714	804	772	775	-0.0688804	0.549308	0.690913	false	BB_Chr03	23845390	23847455
BjuOB03G42460	32.5507	27.6867	31.9846	43.5941	41.6551	39.6821	1028	808	833	1331	1215	1118	0.327714	0.00843814	0.0262938	false	BB_Chr03	23851266	23852320
BjuOB03G42470	17.2239	15.9382	16.9285	24.71	21.678	24.0109	628	537	509	871	730	781	0.379818	0.00467418	0.0158146	false	BB_Chr03	23864804	23866294
BjuOB03G42490	33.1225	35.1546	32.4413	38.654	41.8403	38.7947	468	459	378	528	546	489	0.128647	0.355866	0.512514	false	BB_Chr03	23878528	23879571
BjuOB03G42560	2.0154	3.0534	3.8492	2.4496	2.2367	2.2027	40	56	63	47	41	39	-0.474131	0.169194	0.297908	false	BB_Chr03	23921587	23922313
BjuOB03G42590	1.5119	1.4295	1.6018	1.3005	1.3958	1.2131	95	83	83	79	81	68	-0.327698	0.162932	0.289613	false	BB_Chr03	23948110	23950947
BjuOB03G42600	6.8676	6.6444	8.6588	7.3154	9.1594	7.7747	302	270	314	311	372	305	0.0203888	0.905323	0.944076	false	BB_Chr03	23951791	23954006
BjuOB03G42620	6.6452	6.0251	6.2433	3.8084	4.0513	3.9929	222	186	172	123	125	119	-0.78832	1.71186e-05	9.89493e-05	false	BB_Chr03	23965976	23967811
BjuOB03G42630	14.7542	9.7405	11.59	0	0	0	159	97	103	0	0	0	-9.46356	7.36757e-15	1.43879e-13	down	BB_Chr03	23970051	23970684
BjuOB03G42680	56.4249	43.1909	46.983	76.3213	56.292	72.7008	1934	1368	1328	2529	1782	2223	0.376613	0.0361497	0.0886151	false	BB_Chr03	23999653	24003005
BjuOB03G42700	7.5978	6.136	6.8758	7.8696	8.9258	8.5972	741	553	553	742	804	748	0.187959	0.171257	0.300614	false	BB_Chr03	24012894	24016856
BjuOB03G42720	5.8747	6.5645	6.8482	4.1336	4.9099	4.3186	491	507	472	334	379	322	-0.642651	1.69584e-05	9.81134e-05	false	BB_Chr03	24017807	24023862
BjuOB03G42730	8.092	6.8858	6.2482	3.1478	3.3324	3.1786	234	184	149	88	89	82	-1.25315	7.25167e-09	6.60233e-08	down	BB_Chr03	24024044	24025176
BjuOB03G42740	4.6723	3.742	4.4427	2.8103	2.9863	3.6454	227	168	178	132	134	158	-0.558028	0.00567496	0.018644	false	BB_Chr03	24025387	24027217
BjuOB03G42770	16.8776	32.4218	14.2295	4.3903	0.2163	1.9591	338	600	235	85	4	35	-3.38631	0.00133388	0.00527676	down	BB_Chr03	24037549	24038772
BjuOB03G42800	2.4456	2.3087	2.3346	2.5835	0.2817	1.5748	47	41	37	48	5	27	-0.773702	0.211436	0.351404	false	BB_Chr03	24044046	24045268
BjuOB03G42810	12.4746	10.3843	11.2726	3.7222	4.6105	2.2185	416	320	310	120	142	66	-1.80616	5.0764e-12	6.99182e-11	down	BB_Chr03	24050731	24052714
BjuOB03G42820	44.4563	48.841	51.9947	51.5544	54.8192	49.6436	1577	1601	1521	1768	1796	1571	-0.00931558	0.937335	0.963434	false	BB_Chr03	24053019	24055175
BjuOB03G42830	3.631	2.6196	2.3483	4.3998	3.3324	4.0702	105	70	56	123	89	105	0.340042	0.224957	0.367879	false	BB_Chr03	24055899	24057103
BjuOB03G42850	7.5001	6.2005	7.5544	2.2365	2.6922	2.3782	555	424	461	160	184	157	-1.65191	3.03891e-24	1.4839e-22	down	BB_Chr03	24066259	24069535
BjuOB03G42860	3.3274	5.001	5.7641	5.1353	6.0045	5.3283	126	175	180	188	210	180	0.116253	0.62755	0.753695	false	BB_Chr03	24073103	24075168
BjuOB03G42880	8.4687	7.3178	9.2606	9.8191	8.9616	9.6126	397	317	358	445	388	402	0.0730812	0.626749	0.753061	false	BB_Chr03	24083697	24086298
BjuOB03G42900	1.9463	1.7417	1.7928	1.6067	1.6616	1.3636	104	86	79	83	82	65	-0.356007	0.13872	0.256667	false	BB_Chr03	24098778	24101314
BjuOB03G42910	3.2193	4.9155	4.0108	4.1739	3.8676	3.6581	146	206	150	183	162	148	-0.168758	0.468162	0.619682	false	BB_Chr03	24117599	24120013
BjuOB03G42930	2.6013	2.9843	3.937	2.9942	3.0283	3.0474	133	141	166	148	143	139	-0.175063	0.419387	0.574386	false	BB_Chr03	24141651	24144241
BjuOB03G42980	6.3008	6.5953	7.196	8.5082	9.9231	8.6295	275	266	259	359	400	336	0.317696	0.0378544	0.0920642	false	BB_Chr03	24168580	24183903
BjuOB03G42990	7.6724	5.9516	9.6332	7.2339	8.0132	6.6215	113	81	117	103	109	87	-0.192322	0.437175	0.591279	false	BB_Chr03	24187405	24188604
BjuOB03G43010	23.0867	23.6698	20.7873	18.5112	14.7308	18.0191	1103	1045	819	855	650	768	-0.511889	0.00180627	0.00688795	false	BB_Chr03	24191147	24192742
BjuOB03G43020	4.2685	3.6954	3.8258	6.4885	5.5058	6.4074	115	92	85	169	137	154	0.529265	0.0131084	0.0381634	false	BB_Chr03	24193076	24194419
BjuOB03G43030	1.3635	2.7051	4.5928	0.1567	0.205	0.4246	36	66	100	4	5	10	-3.56905	1.81029e-09	1.77775e-08	down	BB_Chr03	24195343	24196872
BjuOB03G43040	27.3885	25.7468	24.0704	32.4081	34.5222	32.019	396	344	287	453	461	413	0.242074	0.101159	0.201146	false	BB_Chr03	24197110	24197845
BjuOB03G43050	5.6934	8.2767	6.3633	6.2794	5.8674	6.9586	166	223	153	177	158	181	-0.207266	0.364464	0.521239	false	BB_Chr03	24198082	24199498
BjuOB03G43060	0.2911	1.3783	1.4562	0	0.0788	0.0408	8	35	33	0	2	1	-4.83679	1.26081e-05	7.44672e-05	down	BB_Chr03	24201467	24202569
BjuOB03G43070	0.2313	0.091	0.0765	6.3498	6.2825	6.9048	11	4	3	292	276	293	5.4575	2.49388e-42	3.20769e-40	up	BB_Chr03	24208480	24211293
BjuOB03G43090	3.1156	2.4038	2.8685	2.238	2.3738	2.2959	108	77	82	75	76	71	-0.392465	0.104351	0.205835	false	BB_Chr03	24219563	24220798
BjuOB03G43120	16.2122	13.9661	17.1244	17.1668	16.8376	17.7904	760	605	662	778	729	744	0.0215513	0.865705	0.920294	false	BB_Chr03	24243362	24245835
BjuOB03G43180	1.4416	0.8069	1.0851	0.8227	2.0991	1.5045	29	15	18	16	39	27	0.287428	0.564757	0.703342	false	BB_Chr03	24281740	24282411
BjuOB03G43190	5.235	8.5133	9.2241	2.7524	0.7203	2.1722	181	272	263	92	23	67	-2.12585	5.48387e-07	3.9405e-06	down	BB_Chr03	24287745	24288899
BjuOB03G43220	1.6338	1.1366	1.3798	1.7503	2.6535	1.1773	56	36	39	58	84	36	0.312512	0.408551	0.564146	false	BB_Chr03	24320536	24322528
BjuOB03G43230	7.3395	6.6759	7.1555	7.6927	6.9963	7.5985	301	253	242	305	265	278	-0.0375262	0.810257	0.884118	false	BB_Chr03	24347320	24349395
BjuOB03G43260	29.0841	15.6875	18.5296	24.1239	40.9081	26.5106	1595	795	838	1279	2072	1297	0.416104	0.121618	0.231917	false	BB_Chr03	24379207	24381834
BjuOB03G43270	10.7667	8.7905	12.3566	10.59	16.2633	11.8265	448	338	424	426	625	439	0.166918	0.41243	0.567586	false	BB_Chr03	24384260	24385909
BjuOB03G43280	12.5185	10.6655	12.4126	13.7716	15.9506	16.5134	362	285	296	385	426	426	0.264671	0.082396	0.171609	false	BB_Chr03	24387288	24388253
BjuOB03G43290	12.5271	9.4484	11.5081	12.9579	17.2628	15.8862	99	69	75	99	126	112	0.346934	0.15074	0.273342	false	BB_Chr03	24388333	24388694
BjuOB03G43310	7.9053	7.209	6.452	12.9872	11.6858	12.6436	731	616	492	1161	998	1043	0.675948	8.00843e-06	4.88604e-05	false	BB_Chr03	24401068	24405163
BjuOB03G43330	14.6889	19.2344	18.4149	8.4214	9.9286	8.9916	857	1037	886	475	535	468	-1.05184	1.4536e-10	1.6529e-09	down	BB_Chr03	24440328	24443655
BjuOB03G43340	3.3643	2.769	2.7006	1.9605	0.4617	2.2839	71	54	47	40	9	43	-1.01632	0.0473703	0.110435	false	BB_Chr03	24445581	24446509
BjuOB03G43350	8.1248	9.0283	8.7669	8.7959	8.5734	8.5414	708	727	630	741	690	664	-0.113646	0.382203	0.538606	false	BB_Chr03	24447919	24452019
BjuOB03G43360	15.5171	10.5996	11.1274	13.891	13.9543	14.1	602	380	356	521	500	488	0.0575608	0.759349	0.849519	false	BB_Chr03	24452821	24454191
BjuOB03G43420	0.184	0.4204	0.2231	0.4229	0.7969	0.7792	9	19	9	20	36	34	1.14445	0.0339394	0.0842515	false	BB_Chr03	24469512	24472542
BjuOB03G43430	0.0772	0.1044	0.2106	3.134	2.7582	3.2233	4	5	9	157	132	149	4.4676	1.42355e-25	7.82179e-24	up	BB_Chr03	24481601	24483599
BjuOB03G43440	1.502	0.9433	0.8456	0.8739	0.7115	0.7366	112	65	52	63	49	49	-0.620122	0.0598333	0.133205	false	BB_Chr03	24486068	24489295
BjuOB03G43450	1.8971	1.9637	2.6006	1.3651	1.6968	2.6813	23	22	26	16	19	29	-0.280064	0.542364	0.685304	false	BB_Chr03	24489535	24490464
BjuOB03G43460	3.9479	4.5014	2.8457	3.5506	1.6241	2.6924	429	452	255	373	163	261	-0.636973	0.0423282	0.100766	false	BB_Chr03	24490682	24495228
BjuOB03G43470	17.1864	8.1318	2.2104	10.6587	4.35	7.9646	462	202	49	277	108	191	-0.379899	0.652627	0.772952	false	BB_Chr03	24509217	24510222
BjuOB03G43480	3.8196	3.2227	4.7888	4.4867	4.346	3.7011	59	46	61	67	62	51	-0.0196345	0.945996	0.968276	false	BB_Chr03	24510390	24511124
BjuOB03G43490	2.0841	1.3999	1.8882	1.908	1.3876	1.6246	174	108	130	154	107	121	-0.233115	0.341203	0.497642	false	BB_Chr03	24516967	24521053
BjuOB03G43530	2.1774	1.3156	1.8263	3.0782	3.2614	3.0103	120	67	83	164	166	148	0.702301	0.00328546	0.0116546	false	BB_Chr03	24544445	24546651
BjuOB03G43560	1.7258	0.8699	1.0034	1.1494	1.3567	1.1925	73	34	35	47	53	45	-0.0794316	0.827247	0.895423	false	BB_Chr03	24603113	24605069
BjuOB03G43570	5.7671	7.9091	7.6751	6.8283	7.4617	6.8305	318	403	349	364	380	336	-0.128885	0.477623	0.628048	false	BB_Chr03	24607945	24611160
BjuOB03G43580	12.1025	14.5746	14.6966	11.83	11.8286	11.7676	709	789	710	670	640	615	-0.336189	0.0179779	0.0499612	false	BB_Chr03	24618412	24621323
BjuOB03G43630	1.3272	0.8407	1.4131	1.9085	1.437	1.778	41	24	36	57	41	49	0.41396	0.240551	0.386831	false	BB_Chr03	24657010	24658041
BjuOB03G43640	1.9029	2.4405	1.8801	1.5309	3.5101	3.239	27	32	22	21	46	41	0.286077	0.514688	0.661736	false	BB_Chr03	24659680	24660153
BjuOB03G43650	2.7838	2.5104	2.8131	2.7995	2.763	3.6406	36	30	30	35	33	42	0.0696793	0.843154	0.905885	false	BB_Chr03	24663714	24664145
BjuOB03G43660	1.7399	0.7531	1.4534	1.3198	1.7164	2.4704	45	18	31	33	41	57	0.369708	0.392057	0.548396	false	BB_Chr03	24676230	24677093
BjuOB03G43720	3.7968	3.6283	4.1028	4.3232	4.2436	4.6336	248	219	221	273	256	270	0.084747	0.589474	0.723643	false	BB_Chr03	24701284	24704063
BjuOB03G43770	8.5446	8.4843	9.9205	11.048	13.6805	12.0744	376	345	360	470	556	474	0.338156	0.0228101	0.0608263	false	BB_Chr03	24726130	24728206
BjuOB03G43790	0.4407	0.221	0.4301	0.4447	0.2793	0.4699	41	19	33	40	24	39	0.027394	0.948965	0.970188	false	BB_Chr03	24731905	24736208
BjuOB03G43810	1.6441	1.3316	1.8469	2.3683	2.621	2.1029	163	122	151	227	240	186	0.449148	0.0231019	0.0614943	false	BB_Chr03	24740566	24746027
BjuOB03G43820	12.6105	11.746	15.0363	14.3885	17.7996	13.3482	359	309	353	396	468	339	0.0996448	0.56508	0.703602	false	BB_Chr03	24748369	24750042
BjuOB03G43830	1.1058	1.2557	1.6223	1.2003	1.5372	1.163	81	85	98	85	104	76	-0.13717	0.596614	0.728993	false	BB_Chr03	24750307	24753524
BjuOB03G43840	0.6077	0.4932	0.783	0.884	0.5963	0.7238	32	24	34	45	29	34	0.127727	0.738143	0.834602	false	BB_Chr03	24770932	24773612
BjuOB03G43870	5.0076	5.5444	6.1192	6.2451	5.868	5.7143	389	398	392	469	421	396	-0.0126172	0.932726	0.960579	false	BB_Chr03	24781615	24784903
BjuOB03G43880	0.9446	0.7435	1.1455	1.3324	0.8833	1.2995	22	16	22	30	19	27	0.209831	0.636716	0.760545	false	BB_Chr03	24785330	24786338
BjuOB03G43890	19.5003	20.5713	26.9793	22.4045	25.4357	24.6461	596	581	680	662	718	672	0.00452816	0.977015	0.987153	false	BB_Chr03	24791466	24795695
BjuOB03G43940	2.7387	3.0939	2.0802	2.7083	3.1282	3.6097	91	95	57	87	96	107	0.131369	0.632311	0.757192	false	BB_Chr03	24825775	24827036
BjuOB03G43950	15.0587	10.3518	10.8748	11.2475	12.097	12.9846	403	256	240	291	299	310	-0.113476	0.571025	0.708728	false	BB_Chr03	24828339	24829864
BjuOB03G43970	6.4227	4.1536	5.6473	8.1655	7.4528	7.0417	502	300	364	617	538	491	0.374247	0.0483376	0.112212	false	BB_Chr03	24847625	24850678
BjuOB03G43980	5.2959	5.124	5.6152	5.7613	5.3527	6.0826	406	363	355	427	379	416	-0.0100254	0.94397	0.967282	false	BB_Chr03	24850711	24856351
BjuOB03G43990	9.8108	10.6546	12.2139	10.9773	11.7924	11.8374	563	565	578	609	625	606	-0.0275791	0.840133	0.903874	false	BB_Chr03	24859629	24862399
BjuOB03G44010	1.9368	2.4153	2.2592	2.5377	2.896	2.3572	105	121	101	133	145	114	0.123258	0.576615	0.713416	false	BB_Chr03	24874016	24875826
BjuOB03G44050	15.5706	17.4006	20.9485	13.0006	14.6276	15.8568	612	632	679	494	531	556	-0.420191	0.00885039	0.0274259	false	BB_Chr03	24907846	24910006
BjuOB03G44090	22.0944	23.2905	16.545	18.8023	15.9166	16.6755	502	489	310	413	334	338	-0.387518	0.0577161	0.129439	false	BB_Chr03	24940909	24941667
BjuOB03G44100	7.5635	6.7014	8.0826	8.3941	9.2472	8.39	480	393	423	515	542	475	0.10973	0.416476	0.571448	false	BB_Chr03	24942292	24946154
BjuOB03G44110	0.5205	0.4627	0.3381	0.6346	0.8051	1.0002	28	23	15	33	40	48	0.757349	0.0614461	0.135935	false	BB_Chr03	24946324	24948558
BjuOB03G44120	2.5595	2.3042	2.6756	2.4535	2.0904	2.5228	232	193	200	215	175	204	-0.202818	0.259593	0.408913	false	BB_Chr03	24954272	24958187
BjuOB03G44130	9.0007	6.8528	7.6358	9.9357	15.5233	11.1261	253	178	177	270	403	279	0.52261	0.0179192	0.0498192	false	BB_Chr03	24970165	24972025
BjuOB03G44140	7.0155	8.0765	8.3986	8.4919	10.2141	10.3738	235	250	232	275	316	310	0.194723	0.257404	0.406528	false	BB_Chr03	24972242	24974052
BjuOB03G44150	9.8065	7.482	8.5979	9.414	9.9304	9.5691	278	196	201	258	260	242	0.0466514	0.787582	0.868686	false	BB_Chr03	24975620	24977022
BjuOB03G44160	0.9544	7.2301	5.0843	1.0225	0.9596	1.1081	28	196	123	29	26	29	-2.22279	0.000138294	0.000683725	down	BB_Chr03	24982392	24983886
BjuOB03G44170	10.0762	7.4084	7.8503	11.9214	13.7453	11.0118	758	515	487	867	955	739	0.419421	0.0157697	0.0446837	false	BB_Chr03	24987766	24991513
BjuOB03G44180	1.2148	1.6516	1.8696	1.0954	0.86	1.2918	78	98	99	68	51	74	-0.651421	0.0263571	0.0685724	false	BB_Chr03	24994276	24997175
BjuOB03G44190	26.3561	25.4931	26.6335	28.325	27.6546	26.6847	744	665	620	773	721	672	-0.0371902	0.756734	0.847699	false	BB_Chr03	24998364	24999653
BjuOB03G44200	1.1002	1.1635	2.5773	1.3967	2.22	1.5556	88	86	170	108	164	111	-0.00209591	0.99527	0.997599	false	BB_Chr03	24999957	25003663
BjuOB03G44210	6.4883	7.9519	7.4571	5.8219	6.8277	5.1116	249	282	236	216	242	175	-0.41654	0.0318072	0.0799866	false	BB_Chr03	25004592	25006474
BjuOB03G44220	4.0087	25.4429	20.9488	0.3291	0.6545	0.5706	126	739	543	10	19	16	-5.14363	1.37077e-10	1.56596e-09	down	BB_Chr03	25013548	25014769
BjuOB03G44240	49.4171	50.1694	47.922	49.6859	42.7102	39.4039	679	637	543	660	542	483	-0.274787	0.0793973	0.166707	false	BB_Chr03	25018442	25019436
BjuOB03G44250	0.4882	0.3145	0.2255	0.2645	0.3524	0.3909	42	25	16	22	28	30	-0.158395	0.726767	0.826531	false	BB_Chr03	25019910	25025572
BjuOB03G44260	2.9817	19.3598	14.7751	0.1333	0.0399	0	162	972	662	7	2	0	-7.84089	6.52211e-10	6.80894e-09	down	BB_Chr03	25050351	25052854
BjuOB03G44300	0	0	0	2.0242	2.7919	2.271	0	0	0	85	112	88	8.87771	3.49074e-13	5.51368e-12	up	BB_Chr03	25101777	25103641
BjuOB03G44310	41.6623	29.0609	23.5699	52.6715	41.9146	47.9454	1539	992	718	1881	1430	1580	0.480903	0.0373972	0.0911481	false	BB_Chr03	25137261	25138841
BjuOB03G44320	15.2344	17.9616	15.3895	12.9646	8.2333	13.1972	581	633	484	478	290	449	-0.611007	0.00698368	0.0223448	false	BB_Chr03	25159278	25161513
BjuOB03G44330	4.0241	2.1774	2.5067	2.9936	3.7901	2.966	146	73	75	105	127	96	0.0459598	0.876128	0.926606	false	BB_Chr03	25166404	25167792
BjuOB03G44340	21.6928	16.0417	20.6847	19.7823	24.2111	20.3612	1039	710	817	916	1071	870	0.0288149	0.854569	0.913213	false	BB_Chr03	25181404	25183925
BjuOB03G44360	5.1393	6.3958	6.1282	0	0	0	60	69	59	0	0	0	-8.54944	3.89225e-12	5.45647e-11	down	BB_Chr03	25192396	25192785
BjuOB03G44370	12.8751	13.5564	11.815	0	0	0	74	72	56	0	0	0	-8.64494	1.91247e-12	2.77402e-11	down	BB_Chr03	25193348	25193570
BjuOB03G44380	4.548	4.1222	4.8151	4.1551	4.3994	4.5287	197	165	172	174	176	175	-0.154766	0.374192	0.530697	false	BB_Chr03	25208058	25210023
BjuOB03G44430	95.0282	90.0549	111.399	104.481	117.177	106.688	1923	1684	1859	2044	2190	1926	0.037465	0.750451	0.84295	false	BB_Chr03	25234511	25235791
BjuOB03G44440	0.2576	0.1501	0.5046	0.6353	0.6007	0.2443	13	7	21	31	28	11	0.616124	0.317223	0.472571	false	BB_Chr03	25237473	25267240
BjuOB03G44450	0.4348	0.609	0.7134	8.837	8.1977	7.0534	17	22	23	334	296	246	3.67927	4.15849e-40	4.87258e-38	up	BB_Chr03	25275748	25277482
BjuOB03G44470	6.0959	4.9146	6.3942	9.8366	11.6165	10.5915	200	149	173	312	352	310	0.770315	7.54986e-06	4.62721e-05	false	BB_Chr03	25288428	25290268
BjuOB03G44480	1.143	1.7157	2.6827	6.026	7.9046	7.3156	31	43	60	158	198	177	1.84135	2.73641e-09	2.6342e-08	up	BB_Chr03	25292133	25293461
BjuOB03G44520	5.6209	4.7854	6.2669	3.3893	4.0669	5.1959	211	166	194	123	141	174	-0.508948	0.0223612	0.0598519	false	BB_Chr03	25303489	25305436
BjuOB03G44540	1.9984	2.8301	2.0045	0.689	0.6411	0.6914	81	106	67	27	24	25	-1.87605	1.88046e-08	1.61786e-07	down	BB_Chr03	25347612	25348965
BjuOB03G44550	0.2438	0	0.1971	2.1018	2.8161	2.6422	3	0	2	25	32	29	3.98252	1.2705e-06	8.68599e-06	up	BB_Chr03	25349784	25350642
BjuOB03G44560	9.5087	7.5821	9.4444	11.4857	9.4827	8.6603	304	224	249	355	280	247	0.0518957	0.78539	0.867167	false	BB_Chr03	25356102	25358083
BjuOB03G44570	3.7736	3.9498	8.1767	12.414	14.7358	14.1463	61	59	109	194	220	204	1.28228	2.07773e-05	0.00011844	up	BB_Chr03	25358234	25359390
BjuOB03G44580	13.7044	11.3152	14.9635	20.1003	19.3543	19.1323	713	544	642	1011	930	888	0.443725	0.00124779	0.00497654	false	BB_Chr03	25359541	25362471
BjuOB03G44620	134.516	113.596	129.844	145.247	162.021	148.031	4216	3290	3356	4401	4690	4139	0.156782	0.158052	0.283207	false	BB_Chr03	25381647	25383016
BjuOB03G44630	10.7978	11.5632	12.4117	14.7757	13.7615	14.2471	96	95	91	127	113	113	0.189427	0.376616	0.533103	false	BB_Chr03	25383524	25384465
BjuOB03G44680	2.8335	1.4928	1.9893	2.7767	2.5835	2.9673	76	37	44	72	64	71	0.285223	0.374023	0.53054	false	BB_Chr03	25441595	25443025
BjuOB03G44690	1.3705	1.205	1.7658	1.5062	1.6694	1.8723	32	26	34	34	36	39	0.111911	0.754806	0.846276	false	BB_Chr03	25449606	25452428
BjuOB03G44700	1.2968	2.1355	1.5383	1.1372	0.5494	1.2008	46	70	45	39	18	38	-0.897966	0.0320247	0.0804164	false	BB_Chr03	25455933	25457769
BjuOB03G44710	0	0.0438	0	25.1	24.7845	26.2031	0	1	0	600	566	578	10.5304	8.46964e-19	2.56876e-17	up	BB_Chr03	25466096	25467576
BjuOB03G44720	9.4779	8.5818	6.6767	4.1794	2.6693	3.6694	692	579	402	295	180	239	-1.34813	1.43966e-08	1.25909e-07	down	BB_Chr03	25469248	25478488
BjuOB03G44730	17.4006	14.2875	13.7267	14.6535	16.3459	14.3526	1571	1192	1022	1279	1363	1156	-0.117424	0.43276	0.587243	false	BB_Chr03	25481369	25486343
BjuOB03G44740	16.7301	17.534	19.251	12.0385	12.6407	12.4956	920	891	873	640	642	613	-0.636975	1.17914e-07	9.20826e-07	false	BB_Chr03	25487283	25489446
BjuOB03G44750	9.6972	5.9652	8.2046	3.6805	5.8287	4.5051	526	299	367	193	292	218	-0.880914	0.000207687	0.000990379	false	BB_Chr03	25490126	25494115
BjuOB03G44780	18.3231	25.8099	27.875	7.3933	12.6741	8.2836	1210	1575	1518	472	773	488	-1.46096	8.68054e-10	8.92076e-09	down	BB_Chr03	25532619	25538401
BjuOB03G44800	1.9825	6.329	7.9735	0.2051	0.2504	0.2963	60	177	199	6	7	8	-4.54665	3.50829e-16	8.11062e-15	down	BB_Chr03	25549451	25550757
BjuOB03G44810	1.4847	1.928	2.3405	0.5887	0.7502	0.527	60	72	78	23	28	19	-1.73118	6.91954e-07	4.9061e-06	down	BB_Chr03	25553352	25554806
BjuOB03G44830	8.181	3.5413	2.3699	0.141	0.1476	1.5794	180	72	43	3	3	31	-3.03873	0.00869015	0.0269855	down	BB_Chr03	25567239	25569493
BjuOB03G44840	5.761	0.6061	1.2128	0.0414	0	0.4036	144	14	25	1	0	9	-4.20545	0.00902012	0.0278786	down	BB_Chr03	25573457	25574484
BjuOB03G44850	1.6088	2.4066	2.8689	4.5518	5.1232	4.5614	34	47	50	93	100	86	0.944658	0.00144995	0.0056776	false	BB_Chr03	25581506	25582704
BjuOB03G44860	1.5982	1.0343	1.786	1.9935	2.4769	2.1955	102	61	94	123	146	125	0.487416	0.0563066	0.126942	false	BB_Chr03	25583018	25585229
BjuOB03G44890	17.3502	20.6813	22.7979	16.1253	14.58	17.707	335	369	363	301	260	305	-0.43889	0.0135731	0.039312	false	BB_Chr03	25607502	25608564
BjuOB03G44930	6.8831	7.6783	7.935	7.5588	6.4602	6.5264	811	836	771	861	703	686	-0.241325	0.0981072	0.196381	false	BB_Chr03	25621361	25626971
BjuOB03G44940	2.3623	1.8967	1.9174	2.2563	3.1766	2.9683	248	184	166	229	308	278	0.325763	0.110012	0.214636	false	BB_Chr03	25627297	25631301
BjuOB03G44950	13.919	14.2715	12.6163	14.6012	14.8271	14.7199	495	469	370	502	487	467	-0.00261923	0.985626	0.991812	false	BB_Chr03	25633856	25637122
BjuOB03G44960	3.6051	3.3473	4.4234	5.4943	6.0514	4.3041	169	145	171	249	262	180	0.371623	0.0743059	0.158081	false	BB_Chr03	25639048	25640613
BjuOB03G44970	4.8587	5.1587	6.1141	6.7136	7.9208	7.0699	265	260	275	354	399	344	0.318268	0.0474665	0.110612	false	BB_Chr03	25641846	25644384
BjuOB03G44980	0	0	0.0203	17.5539	18.9357	19.5289	0	0	1	1015	1046	1042	11.3622	1.0715e-21	4.22177e-20	up	BB_Chr03	25644474	25646545
BjuOB03G45010	0.3363	0.1516	0.102	0.2029	0.4703	0.4241	24	10	6	14	31	27	0.75671	0.218292	0.359819	false	BB_Chr03	25659923	25662369
BjuOB03G45040	2.4789	1.7971	2.2764	1.4688	2.3974	2.2392	103	69	78	59	92	83	-0.217593	0.443578	0.597022	false	BB_Chr03	25668582	25671353
BjuOB03G45070	27.4875	26.37	27.8848	30.885	33.815	33.0899	1542	1367	1290	1675	1752	1656	0.145526	0.160315	0.286102	false	BB_Chr03	25677032	25679363
BjuOB03G45110	6.9109	5.1128	6.7177	5.7878	6.0383	6.1475	373	255	299	302	301	296	-0.169952	0.313134	0.46826	false	BB_Chr03	25697773	25700476
BjuOB03G45160	4.6508	3.2676	4.2718	5.5107	5.6368	5.7385	268	174	203	307	300	295	0.359852	0.0465839	0.108923	false	BB_Chr03	25729893	25732656
BjuOB03G45170	3.2483	2.5164	3.3866	1.6242	1.4276	2.1901	271	194	233	131	110	163	-0.912221	7.39327e-05	0.00038429	false	BB_Chr03	25734831	25741894
BjuOB03G45180	1.0096	1.187	1.1941	1.3151	1.6735	1.6907	81	88	79	102	124	121	0.350635	0.136059	0.252744	false	BB_Chr03	25748290	25751968
BjuOB03G45200	69.7469	52.3764	59.8959	70.4945	71.8829	71.2638	4633	3215	3281	4527	4410	4223	0.119911	0.374768	0.531303	false	BB_Chr03	25783366	25785765
BjuOB03G45210	6.1399	9.4252	10.6442	6.4451	6.057	6.2198	270	383	386	274	246	244	-0.593617	0.00891113	0.0275899	false	BB_Chr03	25801103	25806472
BjuOB03G45220	1.1107	0.2465	0.1381	0.4713	0.1233	1.3089	39	8	4	16	4	41	0.224609	0.808772	0.88318	false	BB_Chr03	25807935	25809107
BjuOB03G45230	1.9579	2.1188	1.4976	1.8851	1.4677	1.6376	130	130	82	121	90	97	-0.278065	0.281894	0.434321	false	BB_Chr03	25816558	25820415
BjuOB03G45240	1.6903	1.0642	1.4907	0.9537	0.9317	1.5158	55	32	40	30	28	44	-0.432288	0.254772	0.403508	false	BB_Chr03	25820511	25822077
BjuOB03G45260	1.8355	1.2414	1.5024	2.753	3.0307	3.292	40	25	27	58	61	64	0.870569	0.00723094	0.0230252	false	BB_Chr03	25826851	25827578
BjuOB03G45280	4.6991	5.2698	5.6983	5.5859	6.2369	5.4162	248	257	248	285	304	255	0.0268844	0.870076	0.922947	false	BB_Chr03	25834886	25836978
BjuOB03G45290	52.0401	52.1761	47.0305	51.3222	42.8131	48.5269	1374	1273	1024	1310	1044	1143	-0.198042	0.18099	0.313442	false	BB_Chr03	25837114	25838984
BjuOB03G45300	1.0359	0.8623	1.1703	2.1888	2.3391	2.4216	117	90	109	239	244	244	1.07144	1.80961e-08	1.56094e-07	up	BB_Chr03	25841653	25846225
BjuOB03G45330	0.3649	0.4387	0.5408	1.4887	1.273	1.8632	18	20	22	71	58	82	1.67975	3.04043e-06	1.97486e-05	up	BB_Chr03	25870324	25871971
BjuOB03G45380	0.2956	0.5941	0.5292	0.3349	0.6554	0.7417	21	39	31	23	43	47	0.169608	0.709845	0.814637	false	BB_Chr03	25887820	25890554
BjuOB03G45390	0.9739	0.9335	1.4678	1.6694	1.5667	1.4972	70	62	87	116	104	96	0.388065	0.134849	0.251033	false	BB_Chr03	25891605	25894639
BjuOB03G45420	1.4926	1.4999	1.5729	1.8931	2.3279	1.7528	84	78	73	103	121	88	0.274726	0.247433	0.394902	false	BB_Chr03	25924088	25926937
BjuOB03G45430	3.4333	3.8781	3.4644	5.1585	6.6207	5.843	137	143	114	199	244	208	0.592159	0.00267375	0.00973295	false	BB_Chr03	25929187	25931553
BjuOB03G45460	8.7124	7.4684	8.2798	1.291	1.3779	2.3044	356	282	279	51	52	84	-2.41386	8.25828e-22	3.3053e-20	down	BB_Chr03	25933205	25934849
BjuOB03G45470	10.0263	11.5751	12.4383	8.7222	7.7292	9.4262	434	463	444	365	309	364	-0.505676	0.00235322	0.00870061	false	BB_Chr03	25946276	25948442
BjuOB03G45480	1.2582	1.9062	2.2886	0.7809	1.0217	1.3399	20	28	30	12	15	19	-0.904272	0.0612341	0.135582	false	BB_Chr03	25949325	25950043
BjuOB03G45490	2.9248	2.642	2.9605	2.7753	3.8735	2.8992	121	101	101	111	148	107	0.0489552	0.829204	0.896735	false	BB_Chr03	25953648	25955641
BjuOB03G45500	59.4628	58.0726	64.2551	75.7647	76.8552	71.3744	1497	1351	1334	1844	1787	1603	0.190086	0.0738955	0.157427	false	BB_Chr03	25957249	25958089
BjuOB03G45510	34.801	35.6174	32.3804	37.6956	40.465	41.3102	1272	1203	976	1332	1366	1347	0.10086	0.42314	0.578006	false	BB_Chr03	25958508	25959961
BjuOB03G45520	0.858	0.7273	0.9017	0.784	0.7432	0.9137	60	47	52	53	48	57	-0.137194	0.635747	0.759862	false	BB_Chr03	25960441	25963329
BjuOB03G45540	1.3607	17.8175	2.4751	0.563	0	0.0763	20	242	30	8	0	1	-5.20756	0.00200326	0.00755111	down	BB_Chr03	25965217	25965707
BjuOB03G45560	2.6112	1.827	2.3748	2.7709	2.6567	1.7663	116	75	87	119	109	70	-0.0297172	0.91465	0.949584	false	BB_Chr03	25984533	25986727
BjuOB03G45580	6.5399	9.172	10.2144	5.0059	3.9654	5.6594	250	324	322	185	140	193	-0.933539	8.67345e-05	0.000445512	false	BB_Chr03	26000693	26002748
BjuOB03G45600	39.2749	42.7816	39.6308	46.5627	55.5703	51.9954	1519	1529	1264	1741	1985	1794	0.22462	0.081999	0.170952	false	BB_Chr03	26011396	26013788
BjuOB03G45610	5.1602	8.5232	7.5199	3.3243	3.8718	3.0444	114	174	137	71	79	60	-1.16457	2.75065e-05	0.000153885	down	BB_Chr03	26027533	26028270
BjuOB03G45620	3.0087	4.522	3.9959	3.5073	3.8005	4.7644	126	175	138	142	147	178	-0.0487621	0.842531	0.905438	false	BB_Chr03	26030169	26031567
BjuOB03G45630	13.2265	12.074	12.8672	11.3697	12.6182	13.1747	799	674	641	664	704	710	-0.152044	0.229983	0.374168	false	BB_Chr03	26033084	26037453
BjuOB03G45640	3.5876	3.8187	4.0651	2.9404	2.441	3.1864	183	180	171	145	115	145	-0.531355	0.00868719	0.0269792	false	BB_Chr03	26043469	26045593
BjuOB03G45660	3.8241	3.2078	3.754	3.6208	4.1515	4.0032	378	293	306	346	379	353	0.0143065	0.92374	0.954876	false	BB_Chr03	26069149	26072615
BjuOB03G45680	120.463	119.862	124.39	86.2113	103.303	90.7781	1428	1313	1216	988	1131	960	-0.493928	4.00088e-05	0.000217195	false	BB_Chr03	26080131	26080619
BjuOB03G45690	136.898	122.864	124.968	115.181	134.513	111.359	627	520	472	510	569	455	-0.206332	0.154446	0.278373	false	BB_Chr03	26080730	26080882
BjuOB03G45700	6.563	6.25	7.6003	7.2978	6.7507	7.2832	200	176	191	215	190	198	-0.0444837	0.798596	0.876141	false	BB_Chr03	26086128	26088217
BjuOB03G45710	20.0568	36.731	32.4557	20.122	10.8218	16.6176	299	506	399	290	149	221	-1.01775	0.000786932	0.00329527	down	BB_Chr03	26088674	26089574
BjuOB03G45720	5.7127	8.3409	9.3465	6.8096	6.5388	6.363	315	425	425	363	333	313	-0.356171	0.0889474	0.182057	false	BB_Chr03	26094698	26097503
BjuOB03G45730	0.7769	1.4521	2.1411	1.2054	1.6823	1.9	22	38	50	33	44	48	0.0303808	0.944052	0.967294	false	BB_Chr03	26098244	26099368
BjuOB03G45800	5.4664	3.1111	1.9641	4.1884	3.332	3.6765	135	71	40	100	76	81	-0.0349256	0.927633	0.957233	false	BB_Chr03	26172305	26173394
BjuOB03G45810	0.7656	1.221	1.0262	0.7086	0.7853	1.4454	19	28	21	17	18	32	-0.153606	0.752696	0.844731	false	BB_Chr03	26179008	26179836
BjuOB03G45820	4.8812	3.9067	4.7784	5.1805	5.7805	6.127	192	142	155	197	210	215	0.220973	0.230496	0.374739	false	BB_Chr03	26183514	26185646
BjuOB03G45840	3.1559	3.0184	4.0334	4.2262	3.97	4.2275	241	213	254	312	280	288	0.177799	0.299709	0.454044	false	BB_Chr03	26211204	26214524
BjuOB03G45850	2.2566	1.1411	1.0229	3.5994	3.3338	3.4042	107	50	40	165	146	144	1.10477	0.000750827	0.00315999	up	BB_Chr03	26224589	26226877
BjuOB03G45860	1.7441	2.1777	2.9283	1.7115	1.4042	1.955	39	45	54	37	29	39	-0.53608	0.132743	0.247944	false	BB_Chr03	26227970	26230701
BjuOB03G45890	2.7114	2.2096	3.0066	2.1189	2.3472	2.1922	409	308	374	309	327	295	-0.359958	0.0247836	0.0651827	false	BB_Chr03	26272391	26279612
BjuOB03G45910	0.7281	0.8845	2.0182	1.1221	1.0619	1.3826	49	55	112	73	66	83	-0.116667	0.766915	0.854891	false	BB_Chr03	26288079	26291222
BjuOB03G45920	8.1245	19.8925	17.9427	17.9814	19.2151	15.7721	179	405	326	383	391	310	0.0900776	0.771294	0.857981	false	BB_Chr03	26293264	26294265
BjuOB03G45930	5.5402	12.5902	11.0759	2.2148	2.1076	1.8295	370	777	610	143	130	109	-2.36167	4.96315e-15	9.92525e-14	down	BB_Chr03	26296728	26299758
BjuOB03G45950	8.9906	7.3707	8.4372	9.9284	9.0538	9.7726	429	325	332	458	399	416	0.102759	0.495931	0.644871	false	BB_Chr03	26319559	26321542
BjuOB03G45960	44.3521	46.5665	52.1807	43.3393	49.248	46.543	235	228	228	222	241	220	-0.151655	0.354643	0.511263	false	BB_Chr03	26323142	26323351
BjuOB03G46010	7.2532	10.3171	9.7475	8.5661	8.3391	8.34	388	510	430	443	412	398	-0.226822	0.218929	0.360586	false	BB_Chr03	26346905	26348789
BjuOB03G46020	3.6403	4.0976	3.7406	3.2513	4.0839	3.1956	249	259	211	215	258	195	-0.240789	0.193382	0.329142	false	BB_Chr03	26351724	26354767
BjuOB03G46030	5.3457	4.7349	7.8664	5.4311	8.0949	5.9282	281	230	341	276	393	278	0.0106887	0.963787	0.979133	false	BB_Chr03	26363448	26365898
BjuOB03G46080	2.5105	2.2347	1.9641	0	0	0	62	51	40	0	0	0	-8.23798	3.46139e-11	4.28519e-10	down	BB_Chr03	26394915	26396050
BjuOB03G46110	3.4847	2.8282	2.9866	4.1051	4.8677	3.9061	324	243	229	369	418	324	0.354827	0.0395874	0.0954503	false	BB_Chr03	26406521	26409626
BjuOB03G46120	12.5582	10.5102	11.1072	11.6967	13.3879	12.8382	1818	1406	1326	1637	1790	1658	0.0362159	0.774697	0.859992	false	BB_Chr03	26410020	26420188
BjuOB03G46130	5.4605	5.4168	6.1996	6.1744	5.9993	5.8509	204	187	191	223	207	195	-0.0313466	0.851799	0.911573	false	BB_Chr03	26420537	26422710
BjuOB03G46150	3.1232	2.1869	2.9333	4.545	4.5088	4.3418	204	132	158	287	272	253	0.591075	0.00177138	0.00677086	false	BB_Chr03	26427465	26431096
BjuOB03G46160	1.721	1.6711	2.2223	1.809	1.5814	1.7101	185	166	197	188	157	164	-0.243276	0.212285	0.35238	false	BB_Chr03	26431398	26437273
BjuOB03G46170	11.3408	8.4165	12.298	14.7077	14.6163	12.9429	331	227	296	415	394	337	0.292969	0.103002	0.203964	false	BB_Chr03	26437337	26439101
BjuOB03G46180	10.9633	10.3517	11.6985	11.4947	11.6207	11.4224	808	705	711	819	791	751	-0.0456766	0.689674	0.800365	false	BB_Chr03	26439280	26445698
BjuOB03G46190	0.5065	0.4766	0.7477	0.9111	1.1683	1.0121	23	20	28	40	49	41	0.734726	0.0481399	0.111838	false	BB_Chr03	26448141	26450744
BjuOB03G46240	2.0684	2.8822	2.783	3.3118	3.0371	2.4138	73	94	81	113	99	76	0.0710396	0.791147	0.870889	false	BB_Chr03	26470006	26471950
BjuOB03G46250	13.253	10.4806	10.9716	13.7841	13.5612	13.5703	728	532	497	732	688	665	0.124228	0.401333	0.55751	false	BB_Chr03	26472578	26478457
BjuOB03G46270	5.6421	4.3525	5.0354	7.0495	7.621	6.8672	303	216	223	366	378	329	0.406348	0.013355	0.0387756	false	BB_Chr03	26486051	26488833
BjuOB03G46340	1.589	1.3874	1.5328	3.2873	3.3433	3.5017	88	71	70	176	171	173	1.05491	2.7681e-07	2.06755e-06	up	BB_Chr03	26563351	26565526
BjuOB03G46390	3.1026	2.6676	3.0021	2.9675	2.5079	2.9418	292	232	233	270	218	247	-0.169956	0.323583	0.479055	false	BB_Chr03	26604081	26609285
BjuOB03G46400	0.7353	0.4213	0.4371	0.5071	0.5776	0.3556	51	27	25	34	37	22	-0.264155	0.526132	0.671469	false	BB_Chr03	26609343	26611659
BjuOB03G46410	4.2792	3.0669	3.3006	3.4975	3.2357	3.7902	305	202	194	241	213	241	-0.130427	0.514007	0.661162	false	BB_Chr03	26611941	26615638
BjuOB03G46440	1.6391	1.3342	1.0554	1.1703	1.1779	1.1382	113	85	60	78	75	70	-0.329347	0.229803	0.373914	false	BB_Chr03	26621185	26623487
BjuOB03G46450	10.6369	8.9598	11.1788	11.756	13.9034	12.6539	555	432	481	593	670	589	0.205328	0.144682	0.265005	false	BB_Chr03	26624066	26628776
BjuOB03G46480	261.844	300.54	225.798	152.223	36.0127	116.828	14446	15322	10273	8119	1835	5750	-1.47768	0.0136989	0.0396136	down	BB_Chr03	26636008	26638721
BjuOB03G46530	31.0283	26.3369	26.243	28.4192	28.6067	27.3084	1266	993	883	1121	1078	994	-0.10139	0.448114	0.601116	false	BB_Chr03	26670833	26673125
BjuOB03G46540	1.7224	3.7494	3.6914	2.0509	1.8649	2.2001	86	173	152	99	86	98	-0.693643	0.0335209	0.0833808	false	BB_Chr03	26674935	26677096
BjuOB03G46550	3.279	2.6962	3.299	0.6221	0.9922	0.8507	229	174	190	42	64	53	-2.02639	4.02159e-17	1.02846e-15	down	BB_Chr03	26680161	26683362
BjuOB03G46570	4.2773	4.6287	5.7832	4.8447	6.0669	5.9214	200	200	223	219	262	247	0.0872777	0.64547	0.767463	false	BB_Chr03	26704803	26707014
BjuOB03G46580	9.4114	8.9241	8.8701	10.9398	12.0566	11.2808	202	177	157	227	239	216	0.218337	0.194189	0.330203	false	BB_Chr03	26707040	26707756
BjuOB03G46600	16.4377	15.6843	13.5743	27.1193	18.8184	21.1996	279	246	190	445	295	321	0.441951	0.0382702	0.0928678	false	BB_Chr03	26708843	26709910
BjuOB03G46610	1.4467	1.186	1.7543	1.5418	1.1867	0.9828	33	25	33	34	25	20	-0.341299	0.3969	0.553214	false	BB_Chr03	26713361	26714312
BjuOB03G46620	210.07	195.569	184.214	145.24	97.3514	142.859	14759	12697	10673	9865	6317	8954	-0.724799	0.000142046	0.00070105	false	BB_Chr03	26714453	26717353
BjuOB03G46630	28.3092	25.0338	21.8718	17.7096	14.1402	16.96	711	581	453	430	328	380	-0.738306	6.45173e-05	0.000338584	false	BB_Chr03	26726024	26727221
BjuOB03G46640	15.0434	14.7568	13.9549	11.6052	9.2572	11.6463	417	378	319	311	237	288	-0.541574	0.00203131	0.00764463	false	BB_Chr03	26727381	26729438
BjuOB03G46660	5.4314	5.5309	5.2457	5.6845	6.54	5.801	339	319	270	343	377	323	0.0376591	0.804062	0.879835	false	BB_Chr03	26734506	26740091
BjuOB03G46670	12.3505	11.1965	10.3797	9.5908	11.0065	11.6114	1023	857	709	768	842	858	-0.191607	0.197012	0.333673	false	BB_Chr03	26740643	26747719
BjuOB03G46680	10.6372	9.5669	10.8066	10.2117	11.3247	10.9666	598	497	501	555	588	550	-0.0443558	0.725268	0.82547	false	BB_Chr03	26750595	26753805
BjuOB03G46690	15.3194	16.0181	18.413	14.9619	14.2487	14.0454	681	658	675	643	585	557	-0.310951	0.0194692	0.0533811	false	BB_Chr03	26754088	26756290
BjuOB03G46730	6.8343	5.4194	8.7162	1.7673	1.8499	1.3869	116	85	122	29	29	21	-2.16864	3.9096e-12	5.47944e-11	down	BB_Chr03	26781055	26782621
BjuOB03G46740	15.9487	13.8906	15.6431	23.2686	23.2445	24.7482	497	400	402	701	669	688	0.536126	3.77001e-05	0.000206006	false	BB_Chr03	26782893	26785010
BjuOB03G46750	3.4257	2.3964	4.1312	3.0541	4.3445	3.7552	181	117	180	156	212	177	0.0581437	0.810931	0.884581	false	BB_Chr03	26790233	26791997
BjuOB03G46760	0.4534	0.3533	0.4838	0.4315	0.9033	0.8741	25	18	22	23	46	43	0.66011	0.13123	0.245774	false	BB_Chr03	26792913	26795401
BjuOB03G46790	0	0	0	6.1346	5.5041	5.2234	0	0	0	98	84	77	8.73828	8.20516e-13	1.2383e-11	up	BB_Chr03	26816663	26817974
BjuOB03G46800	0	0	0	20.7015	25.0907	23.2772	0	0	0	133	154	138	9.45514	4.62318e-15	9.28474e-14	up	BB_Chr03	26850624	26850845
BjuOB03G46810	15.9423	36.4348	22.4289	18.4523	7.5226	14.5869	849	1793	985	950	370	693	-0.99948	0.00636527	0.0205943	false	BB_Chr03	26884781	26887095
BjuOB03G46820	10.2717	19.231	9.4245	0	0	0.0255	452	782	342	0	0	1	-10.6567	3.09637e-18	8.9088e-17	down	BB_Chr03	26909458	26911480
BjuOB03G46830	4.0238	4.2466	4.9519	4.8009	4.5724	4.6891	202	197	205	233	212	210	-0.0192764	0.910597	0.947201	false	BB_Chr03	26912928	26915588
BjuOB03G46860	4.9252	4.3397	5.4531	6.5846	6.1337	5.7173	253	206	231	327	291	262	0.217416	0.191772	0.327149	false	BB_Chr03	26936601	26938541
BjuOB03G46890	1.9796	1.205	1.9504	3.5834	4.0189	5.1315	16	9	13	28	30	37	1.1996	0.00979429	0.0298475	up	BB_Chr03	26956723	26958060
BjuOB03G46900	4.3784	5.6156	4.6211	4.3612	3.8335	4.8474	162	192	141	156	131	160	-0.280185	0.203265	0.341514	false	BB_Chr03	26958919	26960643
BjuOB03G46910	2.1151	1.5483	1.9613	5.2121	5.3211	5.5785	34	23	26	81	79	80	1.40546	3.58485e-06	2.30512e-05	up	BB_Chr03	26960898	26962058
BjuOB03G46920	5.2658	8.0987	6.6051	8.0065	8.8709	7.9661	349	496	361	513	543	471	0.197575	0.326151	0.481774	false	BB_Chr03	26963145	26968876
BjuOB03G46930	2.1829	1.3077	3.167	2.9434	2.9543	2.8838	56	31	67	73	70	66	0.30429	0.374559	0.531113	false	BB_Chr03	26974769	26975625
BjuOB03G46960	5.1648	6.1532	6.9142	5.1791	4.891	6.1967	327	360	361	317	286	350	-0.274208	0.136503	0.25342	false	BB_Chr03	26999672	27002029
BjuOB03G46970	7.0661	5.735	6.4539	8.5273	8.3865	8.5555	312	234	235	364	342	337	0.291264	0.0620208	0.136938	false	BB_Chr03	27004128	27005829
BjuOB03G46990	13.7895	14.7824	12.3646	13.3094	11.5659	11.6474	852	844	630	795	660	642	-0.279958	0.080143	0.167998	false	BB_Chr03	27024016	27026458
BjuOB03G47020	5.0319	4.1455	5.3933	6.8504	7.0301	6.0045	310	236	274	408	400	330	0.340404	0.0376448	0.0916452	false	BB_Chr03	27033022	27035301
BjuOB03G47190	9.149	8.3663	9.1702	11.4715	12.483	11.0503	542	458	448	657	683	584	0.279162	0.0295939	0.0754294	false	BB_Chr03	27124757	27127954
BjuOB03G47300	7.012	9.0546	11.0443	7.4161	7.1828	8.602	445	531	578	455	421	487	-0.332498	0.0903549	0.184305	false	BB_Chr03	27362419	27364879
BjuOB03G47310	20.5075	21.6084	21.2032	23.3898	26.1193	24.0162	380	370	324	419	447	397	0.101273	0.472311	0.623352	false	BB_Chr03	27370514	27372052
BjuOB03G47320	7.176	6.0697	5.0511	6.9535	5.4924	6.1023	174	136	101	163	123	132	-0.0968087	0.684225	0.796689	false	BB_Chr03	27372238	27373949
BjuOB03G47330	6.2888	6.8867	7.6829	5.272	6.3111	6.0604	670	678	675	543	621	576	-0.353578	0.0129098	0.0376895	false	BB_Chr03	27381222	27385862
BjuOB03G47340	0	0.3301	0	12.1492	19.1584	16.5857	0	2	0	77	116	97	7.04773	5.20325e-11	6.28544e-10	up	BB_Chr03	27391704	27392992
BjuOB03G47350	2.2303	1.7839	2.2342	1.981	2.7823	2.8805	92	68	76	79	106	106	0.176945	0.492274	0.641752	false	BB_Chr03	27399445	27402070
BjuOB03G47370	151.595	78.2814	75.6559	46.4535	28.2797	40.337	3703	1767	1524	1097	638	879	-1.51852	3.62871e-07	2.66671e-06	down	BB_Chr03	27413270	27414324
BjuOB03G47380	3.0667	1.4223	0.8633	1.8127	2.1346	1.8416	56	24	13	32	36	30	-0.0163666	0.974241	0.985727	false	BB_Chr03	27415384	27415993
BjuOB03G47390	0.8421	0.5799	0.6846	1.1482	1.1708	0.9761	88	56	59	116	113	91	0.531927	0.0379623	0.0922458	false	BB_Chr03	27417908	27423828
BjuOB03G47400	66.1153	116.961	118.403	66.877	71.6612	67.2467	950	1553	1403	929	951	862	-0.663933	0.00364684	0.0127614	false	BB_Chr03	27424892	27425536
BjuOB03G47420	3.3622	3.0852	3.4333	4.1083	5.3861	4.7606	171	145	144	202	253	216	0.414726	0.0252067	0.0660807	false	BB_Chr03	27448071	27450530
BjuOB03G47430	23.6814	22.6971	18.5434	13.9243	21.5532	15.4315	621	550	401	353	522	361	-0.472241	0.0260636	0.0679556	false	BB_Chr03	27452773	27453648
BjuOB03G47440	52.8287	57.4443	58.4509	44.4946	69.5316	56.1405	1039	1044	948	846	1263	985	-0.104534	0.558658	0.698311	false	BB_Chr03	27456634	27457290
BjuOB03G47450	24.4675	10.3209	14.3506	6.3014	12.7594	9.7953	490	191	237	122	236	175	-0.884096	0.0106309	0.0320008	false	BB_Chr03	27466534	27467202
BjuOB03G47460	1.8559	0.8685	0.6691	1.8159	2.8241	1.4056	37	16	11	35	52	25	0.702909	0.173385	0.303335	false	BB_Chr03	27481022	27481687
BjuOB03G47490	1.6707	1.3893	1.4928	2.374	2.8372	2.9373	190	146	140	261	298	298	0.724176	6.66732e-05	0.000349315	false	BB_Chr03	27501388	27505186
BjuOB03G47530	1.7065	0.9233	1.0033	1.8186	2.1276	1.8549	66	33	32	68	76	64	0.554717	0.0992057	0.198075	false	BB_Chr03	27521081	27522372
BjuOB03G47540	4.8034	4.6074	8.2076	6.5495	8.5105	8.4437	44	39	62	58	72	69	0.315825	0.331321	0.486951	false	BB_Chr03	27523231	27523627
BjuOB03G47550	4.5291	3.6525	4.2852	4.6699	5.9658	5.9823	314	234	245	313	382	370	0.300939	0.0844459	0.175028	false	BB_Chr03	27523985	27528000
BjuOB03G47560	0.786	0.9924	1.3503	1.0163	1.1347	0.9545	24	28	34	30	32	26	-0.112035	0.775796	0.86062	false	BB_Chr03	27528356	27529862
BjuOB03G47570	16.3872	16.9717	16.8099	17.905	19.1889	17.7977	675	646	571	713	730	654	0.0159447	0.89706	0.939601	false	BB_Chr03	27532110	27533981
BjuOB03G47610	69.7329	56.4327	67.9155	71.0758	79.6509	74.2122	2530	1892	2032	2493	2669	2402	0.101886	0.398798	0.555067	false	BB_Chr03	27551711	27553421
BjuOB03G47660	0.3793	0.4105	0.736	0.9155	1.15	1.5307	15	15	24	35	42	54	1.14022	0.00880235	0.027292	up	BB_Chr03	27564307	27565908
BjuOB03G47670	3.4791	3.6983	3.6215	3.7898	3.1336	3.0716	113	111	97	119	94	89	-0.222309	0.327793	0.48343	false	BB_Chr03	27566384	27568808
BjuOB03G47690	4.7262	3.9838	5.0917	5.7776	6.5446	6.7098	484	377	430	572	619	613	0.353626	0.0144193	0.0414007	false	BB_Chr03	27574293	27579619
BjuOB03G47720	7.8319	7.2839	8.5066	9.1116	9.1338	8.381	441	379	395	496	475	421	0.0629678	0.644567	0.766706	false	BB_Chr03	27594840	27597164
BjuOB03G47750	4.3819	4.7277	5.0736	4.9695	4.5587	5.341	332	331	317	364	319	361	-0.0424199	0.786686	0.86809	false	BB_Chr03	27628242	27631904
BjuOB03G47810	4.4892	4.3075	4.7511	5.8621	5.595	5.8925	503	446	439	635	579	589	0.24602	0.0530787	0.121131	false	BB_Chr03	27664300	27669503
BjuOB03G47830	68.1475	61.4844	75.7026	65.3675	60.7843	58.7952	3825	3189	3504	3547	3151	2944	-0.259184	0.0290472	0.0742736	false	BB_Chr03	27670648	27672522
BjuOB03G47840	2.9303	6.6033	7.1486	0.2496	0.1866	0.4637	85	177	171	7	5	12	-4.32774	1.09988e-18	3.30923e-17	down	BB_Chr03	27672848	27674124
BjuOB03G47850	8.4336	9.1857	10.2932	1.5578	2.6386	2.0565	308	310	310	55	89	67	-2.27354	1.29135e-23	6.01011e-22	down	BB_Chr03	27680008	27681748
BjuOB03G47880	3.9244	3.9335	4.0957	3.4604	4.8064	4.0745	244	226	210	208	276	226	-0.0693377	0.703595	0.810224	false	BB_Chr03	27688925	27691898
BjuOB03G47890	4.4389	6.5911	7.4858	3.417	4.3591	3.4715	215	295	299	160	195	150	-0.829798	0.00051454	0.00225003	false	BB_Chr03	27692013	27694753
BjuOB03G47920	3.2836	2.3689	2.4333	3.5144	3.8268	3.0161	144	96	88	149	155	118	0.241052	0.307467	0.462415	false	BB_Chr03	27711139	27713033
BjuOB03G47930	30.5449	25.2653	24.2455	24.6907	25.7118	20.2746	993	759	650	776	772	588	-0.294408	0.0824242	0.171661	false	BB_Chr03	27715035	27716525
BjuOB03G47940	1.8954	1.5227	1.2847	1.952	2.1419	1.7535	229	170	128	228	239	189	0.195118	0.372945	0.529462	false	BB_Chr03	27730684	27736022
BjuOB03G47950	11.3025	11.3519	16.1397	15.3987	15.7563	15.5355	473	439	557	623	609	580	0.162184	0.334567	0.4905	false	BB_Chr03	27737697	27741614
BjuOB03G47960	6.8393	5.1859	4.5699	5.9676	9.8232	5.2153	147	103	81	124	195	100	0.218108	0.47579	0.626425	false	BB_Chr03	27742277	27742994
BjuOB03G47970	20.5066	19.569	19.1384	13.2791	11.6746	13.2041	1337	1179	1029	837	703	768	-0.746741	2.41882e-08	2.05511e-07	false	BB_Chr03	27744015	27748420
BjuOB03G47980	6.4575	5.4655	6.9556	9.4035	9.5307	9.3413	179	140	159	252	244	231	0.473998	0.00604626	0.019703	false	BB_Chr03	27749306	27750231
BjuOB03G48000	14.6619	22.4259	19.3025	14.2058	12.5788	14.9202	1074	1518	1166	1006	851	975	-0.550297	0.00514356	0.0171616	false	BB_Chr03	27758396	27761219
BjuOB03G48040	4.906	6.6088	6.8378	5.559	5.4221	5.9558	241	300	277	264	246	261	-0.226561	0.237823	0.383533	false	BB_Chr03	27770618	27772258
BjuOB03G48110	1.8704	1.6789	1.8988	3.1045	2.9042	3.5918	129	107	108	207	185	221	0.705937	0.000335684	0.00152983	false	BB_Chr03	27815354	27817725
BjuOB03G48120	0.7954	1.4755	2.4112	2.6445	2.8911	1.8468	14	24	35	45	47	29	0.564639	0.226971	0.370349	false	BB_Chr03	27824458	27826904
BjuOB03G48150	6.8893	7.8382	6.0574	5.9636	5.1156	6.4626	331	348	240	277	227	277	-0.362264	0.0697055	0.150357	false	BB_Chr03	27863197	27865814
BjuOB03G48170	6.0645	5.7507	4.6485	4.4478	4.0628	4.5699	299	262	189	212	185	201	-0.449712	0.0227349	0.0606601	false	BB_Chr03	27899850	27905333
BjuOB03G48200	18.5313	19.7574	14.1506	17.1426	11.493	16.5966	1353	1333	852	1210	775	1081	-0.329584	0.142028	0.261247	false	BB_Chr03	27942694	27947012
BjuOB03G48220	4.9797	3.0152	2.4082	2.6061	2.3749	2.492	168	94	67	85	74	75	-0.59684	0.0644128	0.141255	false	BB_Chr03	27953557	27955163
BjuOB03G48230	3.6362	3.3971	3.2991	4.3565	3.8237	4.1493	278	240	208	322	270	283	0.141486	0.394099	0.550421	false	BB_Chr03	27958317	27962258
BjuOB03G48240	20.165	22.9549	22.1999	20.2644	23.1501	22.7553	597	628	542	580	633	601	-0.0961117	0.490555	0.639969	false	BB_Chr03	27962578	27963817
BjuOB03G48260	10.4081	8.2358	10.1487	10.5698	10.7559	10.6039	439	321	353	431	419	399	0.0389633	0.793019	0.872254	false	BB_Chr03	27966517	27969040
BjuOB03G48280	7.1317	6.1741	6.8006	8.8356	8.8625	8.4122	440	352	346	527	505	463	0.264939	0.0531438	0.12126	false	BB_Chr03	27974560	27976620
BjuOB03G48290	6.1692	7.6179	9.7159	6.5402	6.4579	7.3744	241	275	313	247	233	257	-0.312585	0.127477	0.240424	false	BB_Chr03	27976940	27979265
BjuOB03G48330	3.4373	3.8135	4.4309	5.886	7.2402	6.2491	238	244	253	394	463	386	0.619575	0.000224406	0.00106357	false	BB_Chr03	27993159	27996046
BjuOB03G48360	1.1952	1.6538	1.5206	2.9589	2.6729	2.921	61	78	64	146	126	133	0.858075	0.000411796	0.00184158	false	BB_Chr03	28001359	28004048
BjuOB03G48380	41.5827	31.9985	43.8452	45.0569	46.8276	46.1776	1073	763	933	1124	1116	1063	0.125732	0.37552	0.532036	false	BB_Chr03	28014226	28015426
BjuOB03G48390	4.4494	3.5449	5.0344	5.5084	5.709	5.0268	254	187	237	304	301	256	0.211815	0.235664	0.381019	false	BB_Chr03	28015705	28018322
BjuOB03G48400	12.7904	11.643	10.705	15.0721	14.3375	14.1406	510	429	352	581	528	503	0.194443	0.199	0.336221	false	BB_Chr03	28018904	28020401
BjuOB03G48470	0.8739	0.9027	1.156	22.146	27.5251	24.3109	22	21	24	539	640	546	4.55245	1.47995e-78	6.64733e-76	up	BB_Chr03	28083481	28084321
BjuOB03G48480	12.1832	11.3236	8.3996	4.116	3.9893	5.5618	248	213	141	81	75	101	-1.34429	2.12784e-07	1.61208e-06	down	BB_Chr03	28100286	28100965
BjuOB03G48520	5.1964	3.8828	4.501	4.7352	6.5641	6.1023	42	29	30	37	49	44	0.240525	0.483333	0.633306	false	BB_Chr03	28133753	28135309
BjuOB03G48560	7.1051	5.4501	5.5314	5.1218	3.5802	4.619	419	297	269	292	195	243	-0.552151	0.0105681	0.0318445	false	BB_Chr03	28155208	28159500
BjuOB03G48570	3.022	6.0103	3.1034	3.3231	2.4467	3.4486	111	204	94	118	83	113	-0.520668	0.129641	0.243574	false	BB_Chr03	28159571	28161462
BjuOB03G48590	12.4352	9.6862	15.2344	8.1343	8.0992	7.0234	389	280	393	246	234	196	-0.787322	6.39335e-05	0.000335707	false	BB_Chr03	28181669	28182976
BjuOB03G48600	9.121	27.4315	9.8622	7.7443	3.1684	6.1345	240	667	214	197	77	144	-1.57249	0.00061235	0.00263178	down	BB_Chr03	28183684	28184562
BjuOB03G48620	0.9007	0.4587	0.5461	0.9865	0.631	0.8612	34	16	17	36	22	29	0.265057	0.563372	0.702434	false	BB_Chr03	28192812	28194828
BjuOB03G48630	11.4011	13.4889	16.0825	13.4779	11.8406	13.8606	343	375	399	392	329	372	-0.171758	0.340531	0.496944	false	BB_Chr03	28194664	28196454
BjuOB03G48640	2.5098	2.2945	2.907	2.0858	2.352	2.6387	290	245	277	233	251	272	-0.233774	0.17664	0.307696	false	BB_Chr03	28196869	28202010
BjuOB03G48650	4.8835	4.3197	5.5957	6.0763	8.1382	6.7117	345	282	326	415	531	423	0.389307	0.022487	0.0601261	false	BB_Chr03	28205932	28209307
BjuOB03G48670	1.1112	1.3278	0.8422	0.9578	0.2256	0.8304	48	53	30	40	9	32	-0.817514	0.121821	0.232195	false	BB_Chr03	28218472	28220780
BjuOB03G48680	5.0348	5.6936	5.4948	3.6455	2.8892	2.9065	200	209	180	140	106	103	-0.891339	1.93675e-05	0.00011094	false	BB_Chr03	28225583	28226909
BjuOB03G48690	1.2796	1.2372	1.4245	1.9962	2.294	2.0457	122	109	112	184	202	174	0.574007	0.00236239	0.00872923	false	BB_Chr03	28227807	28230991
BjuOB03G48700	8.791	8.7146	10.2127	9.1381	10.4114	10.7545	405	371	388	407	443	442	0.0177505	0.902604	0.942655	false	BB_Chr03	28231899	28235864
BjuOB03G48710	4.0578	3.4326	3.6905	4.7294	5.1052	4.5326	284	222	213	320	330	283	0.248142	0.1203	0.230001	false	BB_Chr03	28236273	28239076
BjuOB03G48720	6.8145	6.5461	6.5269	7.5085	8.7951	7.9431	276	245	218	294	329	287	0.17069	0.275436	0.426987	false	BB_Chr03	28243096	28244730
BjuOB03G48730	8.3414	7.1218	5.8459	8.5248	7.0607	8.4309	417	329	241	412	326	376	0.0560245	0.78271	0.865289	false	BB_Chr03	28245507	28248096
BjuOB03G48740	6.6478	6.472	7.9168	7.6404	9.6487	9.8289	279	251	274	310	374	368	0.255408	0.135434	0.25189	false	BB_Chr03	28248268	28252123
BjuOB03G48760	4.3219	4.677	5.4875	4.6283	3.2481	3.7047	85	85	89	88	59	65	-0.427303	0.111364	0.216738	false	BB_Chr03	28254724	28255506
BjuOB03G48800	1.7516	1.5706	0.9407	1.5271	1.1108	1.9354	70	58	31	59	41	69	-0.0227656	0.951701	0.971861	false	BB_Chr03	28275867	28277708
BjuOB03G48820	3.9729	2.773	3.0503	3.7205	3.9199	3.1095	169	109	107	153	154	118	0.0198878	0.931661	0.959919	false	BB_Chr03	28288445	28290839
BjuOB03G48830	2.6543	2.8374	2.6692	2.5949	2.208	3.0661	164	162	136	155	126	169	-0.16646	0.437202	0.591282	false	BB_Chr03	28292526	28296197
BjuOB03G48840	7.5003	6.0269	4.8063	3.837	5.9751	4.124	738	548	390	365	543	362	-0.517632	0.0307362	0.0778015	false	BB_Chr03	28296476	28301500
BjuOB03G48850	20.1753	19.3145	25.9762	9.4205	13.8687	10.6196	1101	974	1169	497	699	517	-1.05958	7.38973e-09	6.72262e-08	down	BB_Chr03	28303078	28306868
BjuOB03G48870	3.7379	5.3308	4.6077	3.9176	3.6183	4.1067	302	398	307	306	270	296	-0.346986	0.0790054	0.166013	false	BB_Chr03	28310222	28313880
BjuOB03G48880	9.3785	9.9245	10.97	11.933	13.2997	13.1177	226	221	218	278	296	282	0.229985	0.147852	0.269434	false	BB_Chr03	28314019	28315009
BjuOB03G48890	5.8531	7.7759	6.4918	7.9495	8.218	8.3213	246	302	225	323	319	312	0.167089	0.362726	0.519527	false	BB_Chr03	28321470	28325534
BjuOB03G48900	2.6996	2.6848	2.8073	3.237	3.7313	3.6432	358	329	307	415	457	431	0.259676	0.0644863	0.141378	false	BB_Chr03	28326314	28335498
BjuOB03G48920	3.2772	3.4046	4.2787	5.0735	6.3634	5.3634	300	288	323	449	538	438	0.506865	0.00254359	0.00931293	false	BB_Chr03	28339015	28342296
BjuOB03G48950	3.9439	3.3284	3.9081	5.5561	4.8598	5.6416	268	209	219	365	305	342	0.412414	0.0129758	0.0378454	false	BB_Chr03	28363747	28367868
BjuOB03G48990	1.9069	0.8844	1.2388	0.5988	0.9955	0.6107	56	24	30	17	27	16	-0.986906	0.0331779	0.0827289	false	BB_Chr03	28384352	28385730
BjuOB03G49000	13.8984	9.3411	11.3203	18.5457	21.3477	18.6484	731	454	491	943	1037	875	0.6482	0.000190269	0.000914876	false	BB_Chr03	28389730	28392078
BjuOB03G49020	10.1512	8.9675	9.9231	2.4108	1.7945	1.9158	196	160	158	45	32	33	-2.35409	3.36862e-21	1.27521e-19	down	BB_Chr03	28393637	28394647
BjuOB03G49040	10.5609	6.1353	6.4706	5.8645	8.0043	6.7291	380	204	192	204	266	216	-0.286878	0.264139	0.414492	false	BB_Chr03	28416405	28417606
BjuOB03G49060	1.4746	1.3346	1.2029	1.1648	1.4224	1.0218	55	46	37	42	49	34	-0.270933	0.403429	0.559422	false	BB_Chr03	28420638	28421883
BjuOB03G49080	1.6174	1.2317	1.4044	2.685	3.3078	2.7531	81	57	58	130	153	123	0.924395	0.000100759	0.00051101	false	BB_Chr03	28430681	28432353
BjuOB03G49100	0.8631	0.4761	0.8208	1.5754	1.814	1.5934	51	26	40	90	99	84	1.09741	0.000311137	0.00142845	up	BB_Chr03	28436244	28439345
BjuOB03G49220	0.3212	0.5536	0.5193	0.443	0.4508	0.5067	27	43	36	36	35	38	-0.10356	0.78129	0.864495	false	BB_Chr03	28568706	28572160
BjuOB03G49230	0	0	0	0.7679	0.8965	1.0082	0	0	0	52	58	63	8.16111	4.51323e-11	5.48704e-10	up	BB_Chr03	28592382	28595552
BjuOB03G49250	23.0071	26.8904	23.2951	22.0104	15.922	22.042	812	877	678	751	519	694	-0.40069	0.0364984	0.0893266	false	BB_Chr03	28605319	28607731
BjuOB03G49270	43.9295	36.7685	42.514	37.9133	43.6901	38.019	1461	1130	1166	1219	1342	1128	-0.154658	0.220204	0.362127	false	BB_Chr03	28610110	28611795
BjuOB03G49280	3.3893	4.6126	4.4214	5.8166	6.5055	6.0443	132	166	142	219	234	210	0.451333	0.0250126	0.065669	false	BB_Chr03	28612356	28615001
BjuOB03G49300	5.8512	4.1546	4.6106	5.9758	7.2003	6.3598	791	519	514	781	899	767	0.304423	0.075507	0.160089	false	BB_Chr03	28617380	28622327
BjuOB03G49310	165.353	138.843	176.971	268.382	282.102	228.1	1678	1302	1481	2633	2644	2065	0.58542	3.27536e-05	0.000180827	false	BB_Chr03	28622923	28623876
BjuOB03G49320	3.4718	4.0529	4.3757	4.8919	5.0614	4.1675	127	137	132	173	171	136	0.137569	0.50309	0.651263	false	BB_Chr03	28624217	28625532
BjuOB03G49330	0.49	0.3771	0.5678	0.1915	0.1297	0.1831	45	32	43	17	11	15	-1.61132	0.000141775	0.000699834	down	BB_Chr03	28625661	28629088
BjuOB03G49340	10.2737	10.7035	11.7618	16.3036	17.2385	16.6307	322	310	304	494	499	465	0.504963	0.000233132	0.0010994	false	BB_Chr03	28629678	28631250
BjuOB03G49350	4.5103	4.273	4.2071	8.425	9.0156	8.1114	273	239	210	493	504	438	0.861198	4.74986e-09	4.44541e-08	false	BB_Chr03	28631678	28635531
BjuOB03G49360	27.4944	32.4311	42.6758	34.6965	31.4066	27.5837	200	218	256	244	211	179	-0.235007	0.277984	0.429856	false	BB_Chr03	28637019	28637388
BjuOB03G49370	0.7852	0.7489	0.8231	1.4317	1.2393	1.3128	59	52	51	104	86	88	0.647255	0.0106306	0.0320008	false	BB_Chr03	28637750	28640259
BjuOB03G49380	0.7918	0.5857	0.5348	0.8398	1.0635	1.3707	79	54	44	81	98	122	0.653609	0.031746	0.0798645	false	BB_Chr03	28644288	28648121
BjuOB03G49400	7.8707	6.3005	6.9512	7.8811	8.2885	7.7349	438	324	319	424	426	384	0.0654922	0.66526	0.782984	false	BB_Chr03	28649682	28651540
BjuOB03G49410	0.6323	0.6158	0.6389	0.7194	1.0497	0.756	30	27	25	33	46	32	0.304542	0.410123	0.565517	false	BB_Chr03	28651799	28653730
BjuOB03G49420	12.2786	10.759	8.9818	10.0269	10.3342	12.5934	247	200	149	195	192	226	-0.0776953	0.715273	0.818575	false	BB_Chr03	28654931	28656948
BjuOB03G49440	5.3992	4.8066	5.9666	6.3276	6.7386	6.4099	203	167	185	230	234	215	0.158882	0.344541	0.501206	false	BB_Chr03	28703304	28705448
BjuOB03G49450	2.2599	1.1561	1.0962	1.4026	2.6249	1.566	55	26	22	33	59	34	0.183627	0.679637	0.793727	false	BB_Chr03	28727662	28729131
BjuOB03G49460	3.4539	2.7157	4.1065	4.3681	4.3532	4.3556	256	186	251	313	298	288	0.242861	0.183495	0.31665	false	BB_Chr03	28731696	28734171
BjuOB03G49470	1.3115	0.7514	1.3097	2.5537	3.5919	4.0646	17	9	14	32	43	47	1.48683	0.000897811	0.00370503	up	BB_Chr03	28735134	28735760
BjuOB03G49480	62.0451	45.4617	51.6332	89.3744	92.8446	89.5961	2942	1992	2019	4097	4066	3790	0.660704	3.7744e-06	2.41939e-05	false	BB_Chr03	28737074	28739229
ID	WPS3-1_fpkm	WPS3-2_fpkm	WPS3-3_fpkm	CJS3-1_fpkm	CJS3-2_fpkm	CJS3-3_fpkm	WPS3-1_count	WPS3-2_count	WPS3-3_count	CJS3-1_count	CJS3-2_count	CJS3-3_count	log2FoldChange	pvalue	padj	regulated	chr	start	end
BjuOB03G35450	2.992	2.8998	2.4116	3.3789	2.8235	2.5245	133	165	135	169	174	122	-0.211334	0.267681	0.399327	false	BB_Chr03	18984661	18987754
BjuOB03G35460	44.8596	40.7711	36.8485	57.7236	54.9716	55.5591	1016	1182	1051	1471	1726	1368	0.177411	0.072944	0.141754	false	BB_Chr03	18988582	18990489
BjuOB03G35470	2.2738	1.9731	2.057	2.833	3.5814	2.8395	316	351	360	443	690	429	0.275551	0.0523182	0.107539	false	BB_Chr03	18990533	18998430
BjuOB03G35480	0.4608	0.7599	0.3252	0.819	0.6648	1.0832	18	38	16	36	36	46	0.433534	0.295284	0.429744	false	BB_Chr03	19019135	19021005
BjuOB03G35490	2.2866	1.8787	1.3774	2.6979	2.0191	2.6835	58	61	44	77	71	74	0.140996	0.613062	0.72721	false	BB_Chr03	19023505	19025454
BjuOB03G35510	0.573	0.4282	0.9101	1.085	1.0783	1.2375	23	22	46	49	60	54	0.537829	0.12949	0.225969	false	BB_Chr03	19037045	19039317
BjuOB03G35560	6.5748	6.0428	7.0635	8.2495	9.6945	8.0933	68	80	92	96	139	91	0.121069	0.592861	0.711174	false	BB_Chr03	19070454	19071631
BjuOB03G35730	5.0592	4.3	4.0918	5.9744	5.2545	5.4293	216	235	220	287	311	252	0.0285817	0.849002	0.903041	false	BB_Chr03	19180368	19183650
BjuOB03G35740	6.6614	5.2961	5.7108	9.2384	8.6321	8.7482	339	345	366	529	609	484	0.312401	0.0133797	0.0331999	false	BB_Chr03	19184742	19187613
BjuOB03G35760	8.7116	7.8589	7.8097	19.2024	18.6648	21.0028	504	582	569	1250	1497	1321	0.990215	1.56431e-19	2.85339e-18	false	BB_Chr03	19187852	19191350
BjuOB03G35770	2.8544	0.2819	0.7816	0.2333	0.213	0.4527	87	11	30	8	9	15	-2.35514	0.000148861	0.00054025	down	BB_Chr03	19195869	19198299
BjuOB03G35780	6.0356	5.4	6.6668	10.6383	10.726	10.1109	179	205	249	355	441	326	0.512122	0.000671306	0.00220258	false	BB_Chr03	19202974	19204740
BjuOB03G35790	8.2935	5.4667	5.1038	2.1191	1.4956	2.3839	160	135	124	46	40	50	-1.93148	1.10277e-13	1.1121e-12	down	BB_Chr03	19204918	19206210
BjuOB03G35820	20.0051	18.8689	17.1579	23.8121	23.4067	24.298	1061	1281	1146	1421	1721	1401	0.0702668	0.473526	0.606601	false	BB_Chr03	19217628	19220757
BjuOB03G35840	1.8451	1.8487	1.2103	0.4634	0.1447	0.332	46	59	38	13	5	9	-2.69506	3.85234e-09	2.32453e-08	down	BB_Chr03	19221121	19222345
BjuOB03G35870	1.9001	1.4651	1.7831	0.5702	0.6942	0.7263	77	76	91	26	39	32	-1.6478	9.43079e-09	5.4714e-08	down	BB_Chr03	19238857	19240844
BjuOB03G35880	1.4129	1.9689	1.031	4.6835	4.4348	4.8121	37	66	34	138	161	137	1.36773	1.37925e-07	7.12087e-07	up	BB_Chr03	19243385	19244782
BjuOB03G35910	3.5539	1.7259	2.7839	0	0	0	74	46	73	0	0	0	-8.77112	9.43133e-13	8.58693e-12	down	BB_Chr03	19260403	19261314
BjuOB03G36000	0.6746	0.6211	0.3826	0.2784	0.2954	0.1994	28	33	20	13	17	9	-1.38445	0.00323872	0.00933802	down	BB_Chr03	19315305	19317957
BjuOB03G36010	120.971	104.578	83.1608	73.8099	53.0675	101.099	1914	2118	1657	1314	1164	1739	-0.712361	0.0162245	0.0392951	false	BB_Chr03	19324485	19325782
BjuOB03G36020	23.6687	19.8471	16.7516	30.2386	29.2282	28.1605	368	395	328	529	630	476	0.264245	0.0489857	0.101637	false	BB_Chr03	19326385	19327556
BjuOB03G36030	2.3002	2.2129	1.7673	1.1641	1.0293	1.3616	216	266	209	123	134	139	-1.10492	1.93731e-09	1.21149e-08	down	BB_Chr03	19330700	19335791
BjuOB03G36040	49.4621	44.9198	42.4026	67.1537	66.5453	63.6654	1520	1767	1641	2322	2835	2127	0.247713	0.00601293	0.0163167	false	BB_Chr03	19336061	19338289
BjuOB03G36090	4.8061	5.9996	6.2163	9.4235	8.3632	7.9301	97	155	158	214	234	174	0.298092	0.116186	0.206848	false	BB_Chr03	19357110	19361122
BjuOB03G36110	8.304	7.0203	6.3429	7.7351	7.9346	7.7607	499	540	480	523	661	507	-0.163958	0.180991	0.294609	false	BB_Chr03	19382092	19385838
BjuOB03G36120	3.0775	3.7884	3.1843	3.8402	3.072	2.9451	99	156	129	139	137	103	-0.322078	0.121518	0.214531	false	BB_Chr03	19386161	19388202
BjuOB03G36160	60.3744	66.8215	68.9127	54.2372	55.1921	55.1343	1111	1574	1597	1123	1408	1103	-0.541961	1.87159e-06	8.5839e-06	false	BB_Chr03	19405578	19406383
BjuOB03G36190	1.7286	1.9049	1.9181	2.6759	2.4773	1.6322	151	213	211	263	300	155	-0.000845424	0.996539	0.997755	false	BB_Chr03	19416900	19420935
BjuOB03G36200	3.0721	2.7772	3.3456	6.2798	7.028	5.7728	70	81	96	161	222	143	0.769184	0.000183197	0.000656243	false	BB_Chr03	19421915	19423548
BjuOB03G36210	122.119	107.474	118.245	121.048	126.839	129.234	2671	3009	3257	2979	3846	3073	-0.165523	0.0755819	0.145896	false	BB_Chr03	19424240	19425838
BjuOB03G36220	1346.09	1609.77	1542.58	932.548	1071.49	1017.37	38631	59136	55751	30113	42630	31742	-0.862765	1.0946e-13	1.1049e-12	false	BB_Chr03	19427346	19428876
BjuOB03G36230	2.1376	1.8574	1.888	1.9774	1.715	1.866	98	109	109	102	109	93	-0.365152	0.0809989	0.154396	false	BB_Chr03	19433381	19435675
BjuOB03G36250	36.5087	37.7825	44.6516	40.3723	36.7781	37.3935	696	922	1072	866	972	775	-0.344962	0.00648774	0.0174665	false	BB_Chr03	19436668	19437502
BjuOB03G36260	6.4495	11.9041	6.5846	5.795	6.7483	8.9313	91	215	117	92	132	137	-0.511688	0.0575628	0.116513	false	BB_Chr03	19439506	19440204
BjuOB03G36270	14.6229	13.8371	15.9181	11.2877	11.6374	11.5561	213	258	292	185	235	183	-0.650246	3.99729e-05	0.000156521	false	BB_Chr03	19440665	19441437
BjuOB03G36280	8.5933	9.8117	7.7593	22.6053	20.897	18.9282	299	437	340	885	1008	716	0.966836	4.3825e-13	4.13634e-12	false	BB_Chr03	19441895	19444829
BjuOB03G36290	1.1263	1.0265	0.5217	0.9732	1.0607	0.5468	36	42	21	35	47	19	-0.316054	0.43066	0.567273	false	BB_Chr03	19447609	19449612
BjuOB03G36300	10.7265	8.2488	10.8244	8.1429	10.2762	7.9652	192	189	244	164	255	155	-0.452641	0.0132432	0.0329071	false	BB_Chr03	19449623	19450807
BjuOB03G36310	27.8339	24.5791	25.7629	20.8294	18.4146	21.0081	652	737	760	549	598	535	-0.659393	1.19157e-08	6.84087e-08	false	BB_Chr03	19451185	19452821
BjuOB03G36320	2.8239	2.605	2.2423	4.1917	4.4423	4.6976	94	111	94	157	205	170	0.518365	0.00724839	0.0192567	false	BB_Chr03	19453680	19455601
BjuOB03G36330	6.142	5.8021	5.9408	6.3491	6.9442	6.9719	564	682	687	656	884	696	-0.102713	0.367171	0.50512	false	BB_Chr03	19456979	19463662
BjuOB03G36350	0.1002	0	0.1592	4.0085	3.0365	8.7123	2	0	4	90	84	189	5.65901	1.02579e-09	6.62454e-09	up	BB_Chr03	19466847	19467989
BjuOB03G36370	2.9264	2.8577	2.6773	2.5443	2.6157	2.6918	92	115	106	90	114	92	-0.391636	0.0629648	0.125569	false	BB_Chr03	19476794	19479947
BjuOB03G36390	2.1889	2.3887	2.4459	2.1359	2.5555	2.1691	194	271	273	213	314	209	-0.320598	0.049091	0.101826	false	BB_Chr03	19485001	19490085
BjuOB03G36400	1.8087	1.6766	1.6613	4.4505	3.9237	4.2834	134	159	155	371	403	345	1.0138	3.12727e-11	2.39414e-10	up	BB_Chr03	19490234	19494881
BjuOB03G36410	0.8058	0.5925	0.5081	1.2217	1.0771	1.0683	34	32	27	58	63	49	0.551259	0.0855142	0.161296	false	BB_Chr03	19496502	19498932
BjuOB03G36440	8.562	8.854	8.4101	12.7998	12.6377	13.8847	173	229	214	291	354	305	0.319487	0.0344826	0.0754383	false	BB_Chr03	19505929	19507833
BjuOB03G36450	7.3718	6.3573	6.842	8.7639	8.0453	8.8943	154	170	180	206	233	202	0.0382718	0.816773	0.881659	false	BB_Chr03	19508388	19510506
BjuOB03G36460	75.3408	85.2375	80.7323	35.8173	32.8828	46.7932	3079	4459	4155	1647	1863	2079	-1.34974	2.13442e-22	5.01989e-21	down	BB_Chr03	19512527	19514711
BjuOB03G36470	1.5305	1.4565	1.6741	1.567	1.6533	1.6287	408	497	562	470	611	472	-0.228961	0.0729351	0.141747	false	BB_Chr03	19515281	19529734
BjuOB03G36480	1.6024	2.5037	1.838	1.4769	1.6268	1.1464	27	54	39	28	38	21	-0.777056	0.034519	0.0755087	false	BB_Chr03	19539702	19540889
BjuOB03G36490	5.5335	4.398	3.8695	7.6361	7.0395	6.6115	863	878	760	1340	1522	1121	0.349372	0.00365793	0.0104428	false	BB_Chr03	19541040	19549164
BjuOB03G36510	7.2541	8.4647	5.6873	1.2241	1.3247	1.6892	79	118	78	15	20	20	-2.6256	8.00852e-16	1.02249e-14	down	BB_Chr03	19558252	19559798
BjuOB03G36580	17.1339	14.9878	14.3719	17.6942	16.1888	15.8712	284	318	300	330	372	286	-0.182908	0.182965	0.297133	false	BB_Chr03	19605744	19606627
BjuOB03G36590	14.2244	15.716	14.4342	10.409	9.994	11.8606	770	1089	984	634	750	698	-0.747443	1.6477e-09	1.03891e-08	false	BB_Chr03	19606861	19610116
BjuOB03G36610	8.1297	7.7783	9.7558	12.0962	10.2789	10.0406	178	218	269	298	312	239	0.0459376	0.781334	0.856317	false	BB_Chr03	19614789	19615815
BjuOB03G36620	1.335	1.9749	1.3533	12.6728	12.7033	8.8049	47	89	60	502	620	337	2.57562	1.36645e-34	7.12169e-33	up	BB_Chr03	19616397	19617938
BjuOB03G36680	88.54	95.3277	94.5532	56.3362	57.2525	65.6154	6875	9475	9246	4922	6163	5539	-0.921718	1.54703e-17	2.35531e-16	false	BB_Chr03	19634815	19639846
BjuOB03G36690	4.5954	4.5997	4.949	5.9476	5.4073	5.2045	160	205	217	233	261	197	-0.0614398	0.703963	0.798649	false	BB_Chr03	19640374	19642527
BjuOB03G36700	7.2486	6.8676	6.2865	11.5594	9.3448	8.7008	141	171	154	253	252	184	0.252371	0.147682	0.250923	false	BB_Chr03	19643021	19644158
BjuOB03G36710	0.0986	0	0.0522	1.2567	1.2097	1.0586	3	0	2	43	51	35	4.36097	1.04987e-08	6.0606e-08	up	BB_Chr03	19648011	19654984
BjuOB03G36720	0.552	0.4687	0.5717	1.2371	0.7617	0.6402	23	25	30	58	44	29	0.438479	0.244512	0.372295	false	BB_Chr03	19659441	19661445
BjuOB03G36760	1.5359	0.9103	1.1355	2.0946	1.7192	1.4371	58	44	54	89	90	59	0.282712	0.311766	0.447453	false	BB_Chr03	19677621	19679757
BjuOB03G36820	7.9393	5.8713	6.8356	10.3462	9.266	9.4362	356	337	386	522	576	460	0.214393	0.10831	0.195463	false	BB_Chr03	19704424	19706640
BjuOB03G36830	2.9158	2.3269	2.4896	3.8732	2.6687	3.3742	93	95	100	139	118	117	0.0750837	0.731628	0.820049	false	BB_Chr03	19708302	19710689
BjuOB03G36850	1.0206	0.6834	1.6209	2.0993	1.6197	2.2263	35	30	70	81	77	83	0.543859	0.0940349	0.174321	false	BB_Chr03	19738813	19741541
BjuOB03G36860	0.8806	0.7178	0.5472	0.8847	0.8838	1.0213	23	24	18	26	32	29	0.106856	0.792585	0.864708	false	BB_Chr03	19758676	19759819
BjuOB03G36900	40.7499	32.3333	40.4968	36.5631	35.1503	38.1354	1149	1167	1438	1160	1374	1169	-0.330018	0.00399911	0.0113061	false	BB_Chr03	19768067	19770119
BjuOB03G36910	4.8398	3.3083	2.546	0.7527	0.7419	0.1669	80	70	53	14	17	3	-2.93061	4.28444e-12	3.61675e-11	down	BB_Chr03	19777498	19778221
BjuOB03G36920	2.628	3.3077	1.1593	11.1591	10.8474	10.6093	18	29	10	86	103	79	1.92074	3.44259e-08	1.88933e-07	up	BB_Chr03	19781010	19782941
BjuOB03G36930	1.2823	3.4973	2.7867	0.12	0.4381	0.3518	57	199	156	6	27	17	-3.34985	5.66125e-07	2.74826e-06	down	BB_Chr03	19790301	19792478
BjuOB03G36940	1.9043	2.019	1.8053	2.0033	1.4718	2.2343	98	133	117	116	105	125	-0.297104	0.177734	0.290495	false	BB_Chr03	19795501	19797754
BjuOB03G36980	2.7518	2.2692	2.003	1.4266	0.9925	1.5469	36	38	33	21	18	22	-1.11099	0.00443313	0.0123996	down	BB_Chr03	19843802	19844737
BjuOB03G37000	3.1435	2.4558	2.5516	0.0621	0.5543	0.514	45	45	46	1	11	8	-3.09706	5.5717e-10	3.71937e-09	down	BB_Chr03	19851427	19852053
BjuOB03G37010	4.9389	6.1936	6.1579	4.5049	4.8438	6.5354	114	183	179	117	155	164	-0.416749	0.0509059	0.105065	false	BB_Chr03	19855640	19856910
BjuOB03G37020	5.0108	4.7883	4.6894	10.7755	7.1644	7.4486	112	137	132	271	222	181	0.520171	0.00814765	0.0213752	false	BB_Chr03	19857965	19859045
BjuOB03G37030	4.6779	4.2507	4.086	2.8665	2.9836	3.2385	190	221	209	131	168	143	-0.799451	2.51364e-06	1.13615e-05	false	BB_Chr03	19867054	19869816
BjuOB03G37050	14.2651	17.5796	5.9828	0.3571	12.5363	0	142	224	75	4	173	0	-1.82451	0.357393	0.495278	false	BB_Chr03	19874725	19875469
BjuOB03G37070	1.5103	3.1464	6.3963	0.1119	0.3632	0.2315	12	32	64	1	4	2	-4.24485	2.34843e-08	1.30947e-07	down	BB_Chr03	19878506	19879553
BjuOB03G37090	2.182	2.4941	2.0427	1.98	1.4745	2.3239	95	139	112	97	89	110	-0.511234	0.0276638	0.0624819	false	BB_Chr03	19890186	19892092
BjuOB03G37100	3.7448	2.6387	2.7696	1.6315	1.5625	1.3508	102	92	95	50	59	40	-1.28095	4.48006e-07	2.19685e-06	down	BB_Chr03	19896000	19897192
BjuOB03G37150	1.46	2.0911	1.2296	0	0	0	66	121	70	0	0	0	-9.1575	5.73679e-14	5.97633e-13	down	BB_Chr03	19917794	19920706
BjuOB03G37170	2.3548	2.0972	2.0195	0	0	0	50	57	54	0	0	0	-8.49465	4.30177e-12	3.6308e-11	down	BB_Chr03	19930162	19933647
BjuOB03G37200	3.1326	3.7364	4.1532	0	0	0	112	171	187	0	0	0	-10.028	6.78174e-17	9.70169e-16	down	BB_Chr03	19950646	19952562
BjuOB03G37220	6.9958	7.9009	8.3327	0	0	0	184	266	276	0	0	0	-10.6577	4.29823e-19	7.51867e-18	down	BB_Chr03	19962281	19964495
BjuOB03G37250	0.6993	1.1022	1.0132	0.0654	0.5929	0.079	57	115	104	6	67	7	-2.21614	0.0241622	0.0556314	false	BB_Chr03	20003413	20013825
BjuOB03G37260	8.6101	6.0905	9.9323	2.9124	4.8357	3.231	402	364	584	153	313	164	-1.44276	6.12054e-12	5.06015e-11	down	BB_Chr03	20016342	20019799
BjuOB03G37270	1.1214	1.2893	1.2433	0.9215	0.8395	0.9926	53	78	74	49	55	51	-0.702822	0.00964121	0.0248089	false	BB_Chr03	20021723	20026798
BjuOB03G37320	29.3431	28.9058	30.1767	20.7993	22.3019	20.6709	410	517	531	327	432	314	-0.756292	4.10743e-09	2.47146e-08	false	BB_Chr03	20045702	20046647
BjuOB03G37330	5.533	4.5229	4.8785	4.0165	4.1674	4.0109	453	474	503	370	473	357	-0.571145	5.02898e-06	2.19311e-05	false	BB_Chr03	20062561	20066513
BjuOB03G37340	3.6383	3.1993	3.7683	1.8901	2.3835	2.6676	207	233	270	121	188	165	-0.893562	1.01658e-06	4.79996e-06	false	BB_Chr03	20068634	20071208
BjuOB03G37390	4.7752	3.4732	3.7264	2.7073	2.6131	1.969	58	54	57	37	44	26	-0.987085	0.00139905	0.004329	false	BB_Chr03	20113495	20114484
BjuOB03G37400	8.5547	6.6385	8.0836	8.1352	7.2609	9.1016	300	298	357	321	353	347	-0.207933	0.171316	0.282255	false	BB_Chr03	20115030	20118100
BjuOB03G37430	11.4457	9.7864	9.7327	9.2112	7.8661	8.5385	127	139	136	115	121	103	-0.555937	0.00434814	0.0121894	false	BB_Chr03	20130512	20131358
BjuOB03G37450	0.935	0.0562	1.8275	3.5156	3.839	1.8523	13	1	32	55	74	28	1.41754	0.185217	0.300186	false	BB_Chr03	20135366	20135974
BjuOB03G37470	1.4847	1.1986	1.7292	4.3546	3.4272	4.4158	30	31	44	99	96	97	1.17733	3.33596e-05	0.000131995	up	BB_Chr03	20144206	20145537
BjuOB03G37480	5.9578	6.8026	5.4068	11.2301	10.8148	10.5388	91	133	104	193	229	175	0.554779	0.00308832	0.0089426	false	BB_Chr03	20146483	20147815
BjuOB03G37490	0.7003	0.6878	0.7944	1.3871	1.6743	1.8773	35	44	50	78	116	102	0.890665	0.00097053	0.00309651	false	BB_Chr03	20149571	20152474
BjuOB03G37500	0.2402	0.3635	0.2384	1.4941	1.2668	1.5188	16	31	20	112	117	110	2.0436	1.55412e-11	1.23072e-10	up	BB_Chr03	20155326	20164290
BjuOB03G37510	4.2839	4.1061	3.8505	3.8977	3.6364	4.034	379	465	429	388	446	388	-0.365681	0.00402576	0.0113741	false	BB_Chr03	20167589	20172439
BjuOB03G37520	22.4544	23.6844	24.7942	15.0288	13.5248	15.114	891	1203	1239	671	744	652	-0.989101	4.13409e-17	6.05708e-16	false	BB_Chr03	20180396	20183976
BjuOB03G37530	2.5087	2.0393	1.3998	4.3688	5.2087	3.1807	74	77	52	145	213	102	0.834576	0.00104423	0.00330965	false	BB_Chr03	20185506	20186797
BjuOB03G37540	2.9244	3.3231	1.9527	2.4809	3.5957	3.7904	44	64	37	42	75	62	-0.0106172	0.973081	0.983005	false	BB_Chr03	20193150	20194320
BjuOB03G37560	7.3665	9.9152	37.891	8.1524	26.0945	11.5233	314	541	2034	391	1542	534	-0.578862	0.508345	0.638614	false	BB_Chr03	20202158	20207132
BjuOB03G37570	0	0	0	26.9075	31.7883	27.8132	0	0	0	788	1147	787	11.9419	7.39662e-24	1.96397e-22	up	BB_Chr03	20207440	20209154
BjuOB03G37600	22.9144	18.414	17.6269	35.639	35.7266	34.6898	384	395	372	672	830	632	0.571215	3.06855e-06	1.37299e-05	false	BB_Chr03	20261248	20262243
BjuOB03G37620	1.4224	1.1495	1.2853	0.8064	0.9376	1.1053	58	60	66	37	53	49	-0.716085	0.0124276	0.0310993	false	BB_Chr03	20271518	20275104
BjuOB03G37630	1.1457	1.377	1.1897	0.4308	0.1589	0.2837	52	80	68	22	10	14	-2.40364	1.66817e-10	1.17897e-09	down	BB_Chr03	20275760	20278913
BjuOB03G37650	2.4951	2.2682	1.9813	3.2658	3.6323	3.9224	110	128	110	162	222	188	0.403865	0.0318181	0.0704298	false	BB_Chr03	20289421	20293843
BjuOB03G37660	6.4059	6.6777	5.1335	3.6849	4.2806	4.7536	326	435	329	211	302	263	-0.799334	7.25437e-07	3.4795e-06	false	BB_Chr03	20293963	20296443
BjuOB03G37670	6.2871	5.4027	3.8037	5.1353	5.4421	5.3424	210	231	160	193	252	194	-0.233076	0.204518	0.324249	false	BB_Chr03	20298447	20300072
BjuOB03G37680	3.4852	2.8698	2.0195	3.7671	3.3293	5.1985	37	39	27	45	49	60	0.280218	0.409506	0.546716	false	BB_Chr03	20301481	20302071
BjuOB03G37690	0	0	0	3.9083	2.58	3.6136	0	0	0	75	61	67	8.22751	2.12555e-11	1.6583e-10	up	BB_Chr03	20302421	20303462
BjuOB03G37710	4.2772	3.8642	3.3585	6.5622	5.5329	5.4509	179	207	177	309	321	248	0.328475	0.0389561	0.0836901	false	BB_Chr03	20313236	20315456
BjuOB03G37720	7.7294	6.1981	6.0727	6.8695	5.9	7.2978	189	194	187	189	200	194	-0.27447	0.110399	0.198588	false	BB_Chr03	20316275	20317594
BjuOB03G37730	16.1701	12.4127	14.2916	3.4366	3.3471	3.6861	230	226	256	55	66	57	-2.31441	1.62082e-31	7.10083e-30	down	BB_Chr03	20319904	20320946
BjuOB03G37740	3.9289	3.4483	2.0028	0.2587	0.3499	0.2231	81	91	52	6	10	5	-3.74613	3.85491e-17	5.66205e-16	down	BB_Chr03	20326261	20327163
BjuOB03G37750	0	0	0	3.3948	4.2248	3.0451	0	0	0	45	69	39	7.78013	3.76713e-10	2.56091e-09	up	BB_Chr03	20330236	20331107
BjuOB03G37770	0	0	0	7.1366	7.021	3.3574	0	0	0	33	40	15	6.97335	7.59894e-08	4.02737e-07	up	BB_Chr03	20342203	20342957
BjuOB03G37810	0	0	0	37.7475	34.3602	40.0172	0	0	0	288	323	295	10.3732	3.19263e-18	5.17548e-17	up	BB_Chr03	20356032	20357019
BjuOB03G37830	4.9615	5.2585	5.4955	4.7746	3.6245	4.5637	157	213	219	170	159	157	-0.571846	0.00167437	0.0051074	false	BB_Chr03	20379036	20383630
BjuOB03G37840	14.685	9.4347	10.6478	14.0087	13.3944	14.5769	518	426	473	556	655	559	0.000494191	0.997263	0.998143	false	BB_Chr03	20385967	20388185
BjuOB03G37850	3.9465	3.1842	2.4659	4.83	4.8068	4.6418	61	63	48	84	103	78	0.302792	0.236183	0.362439	false	BB_Chr03	20420123	20421480
BjuOB03G37860	1.666	1.2542	1.0343	1.1576	1.0706	1.1423	55	53	43	43	49	41	-0.501345	0.0991779	0.182004	false	BB_Chr03	20422373	20424235
BjuOB03G37870	4.2941	3.4944	5.3136	1.622	1.4971	1.6458	120	125	187	51	58	50	-1.74873	6.47113e-13	5.9962e-12	down	BB_Chr03	20424749	20426726
BjuOB03G37880	2.9142	2.4306	2.314	1.6163	2.1495	2.1767	133	142	133	83	136	108	-0.63969	0.00217473	0.00648962	false	BB_Chr03	20427481	20430778
BjuOB03G37900	1.0082	0.9088	0.8776	0.9478	2.7273	1.5516	52	60	57	55	195	87	0.633276	0.05526	0.112536	false	BB_Chr03	20441713	20448400
BjuOB03G37910	3.5405	2.9221	2.6074	3.6034	3.4189	3.4405	124	131	115	142	166	131	-0.0698304	0.714839	0.807429	false	BB_Chr03	20453023	20455620
BjuOB03G37920	3.9818	4.762	3.396	0	0	0	81	124	87	0	0	0	-9.34645	1.11586e-14	1.25701e-13	down	BB_Chr03	20457057	20458508
BjuOB03G37930	11.9755	15.5236	18.2481	5.155	22.0015	4.6253	543	901	1042	263	1383	228	-0.817095	0.275969	0.408461	false	BB_Chr03	20463607	20466204
BjuOB03G37940	2.9532	2.442	2.2537	2.8974	2.5038	3.4397	154	163	148	170	181	195	-0.0703652	0.709614	0.803198	false	BB_Chr03	20476917	20480178
BjuOB03G37950	0	0	0	9.0079	9.458	10.2479	0	0	0	252	326	277	10.284	6.4018e-18	1.01133e-16	up	BB_Chr03	20484560	20486570
BjuOB03G37960	0	0	0	68.1979	68.2095	70.8953	0	0	0	452	557	454	11.0578	1.24955e-20	2.5322e-19	up	BB_Chr03	20488892	20489436
BjuOB03G38010	0	0	0	6.3495	4.9948	5.6111	0	0	0	130	126	111	9.07008	5.5399e-14	5.78025e-13	up	BB_Chr03	20531706	20533130
BjuOB03G38040	0.5567	0.4489	0.4706	0.7501	0.7384	0.7103	31	32	33	47	57	43	0.297585	0.355866	0.493772	false	BB_Chr03	20542438	20544876
BjuOB03G38050	15.3684	14.0871	13.8713	21.4213	19.049	17.6704	600	704	682	941	1031	750	0.140711	0.209223	0.32998	false	BB_Chr03	20548836	20550545
BjuOB03G38070	5.7255	4.4952	3.5235	10.8385	10.5727	8.874	200	201	155	426	512	337	0.86872	2.30316e-07	1.1623e-06	false	BB_Chr03	20555302	20558595
BjuOB03G38080	0.6616	0.4652	0.8669	2.5579	1.909	2.3431	20	18	33	87	80	77	1.48146	6.90602e-06	2.96059e-05	up	BB_Chr03	20558832	20561459
BjuOB03G38090	3.9923	2.8929	3.5837	2.6226	3.2137	2.9272	69	64	78	51	77	55	-0.529465	0.0441978	0.0931006	false	BB_Chr03	20561719	20563072
BjuOB03G38110	5.9319	6.4316	5.5667	6.7097	6.5177	6.7901	495	687	585	630	754	616	-0.127526	0.287097	0.420884	false	BB_Chr03	20568162	20571953
BjuOB03G38130	3.8529	3.5211	2.6843	6.0087	5.1128	6.3525	106	124	93	186	195	190	0.517612	0.00905149	0.0234715	false	BB_Chr03	20582872	20584556
BjuOB03G38170	6.6182	7.0022	6.3518	9.7723	8.9652	9.0835	254	344	307	422	477	379	0.190634	0.157127	0.263495	false	BB_Chr03	20601091	20603114
BjuOB03G38180	26.3042	25.0242	22.8248	50.0777	40.994	45.239	1520	1851	1661	3256	3284	2842	0.594763	5.75657e-09	3.40458e-08	false	BB_Chr03	20617277	20620729
BjuOB03G38200	2.0646	2.189	1.8737	0.7864	0.2659	1.0174	28	38	32	12	5	15	-1.88236	0.00011854	0.000435935	down	BB_Chr03	20635512	20637686
BjuOB03G38310	5.1616	2.0738	3.396	6.1602	7.5529	6.5113	35	18	29	47	71	48	0.676522	0.0591549	0.119239	false	BB_Chr03	20734081	20735030
BjuOB03G38380	82.525	97.8336	80.5953	38.8578	39.9294	47.3982	1057	1604	1300	560	709	660	-1.33527	2.27983e-23	5.79655e-22	down	BB_Chr03	20767523	20769052
BjuOB03G38390	15.7451	12.7476	14.0938	16.7921	23.7474	17.3794	55	57	62	66	115	66	0.171472	0.518888	0.648072	false	BB_Chr03	20777007	20777159
BjuOB03G38400	13.4446	13.3751	13.7619	17.7366	18.9414	13.816	128	163	165	190	250	143	0.0309465	0.866755	0.915195	false	BB_Chr03	20777258	20777761
BjuOB03G38420	0.7899	0.9156	1.2342	1.9022	1.6358	1.664	31	46	61	84	89	71	0.521764	0.0660659	0.130659	false	BB_Chr03	20786226	20788352
BjuOB03G38440	1.045	1.3528	1.0195	1.0083	1.6153	1.2358	35	58	43	38	75	45	-0.10762	0.736341	0.82324	false	BB_Chr03	20806365	20810064
BjuOB03G38480	12.7531	13.6944	14.6402	7.6835	6.9253	9.7097	267	367	386	181	201	221	-1.04873	1.11279e-09	7.156e-09	down	BB_Chr03	20839944	20841414
BjuOB03G38490	2.5765	3.7572	1.6913	0.519	0.5699	1.4851	75	140	62	17	23	47	-1.93399	7.87853e-07	3.76094e-06	down	BB_Chr03	20845678	20847432
BjuOB03G38500	7.924	4.9693	5.8592	7.107	7.1841	7.3221	218	175	203	220	274	219	-0.0649362	0.710311	0.803847	false	BB_Chr03	20851172	20853127
BjuOB03G38520	3.0393	2.8628	2.2479	3.2722	2.756	3.0831	175	211	163	212	220	193	-0.120577	0.486261	0.61861	false	BB_Chr03	20859301	20863572
BjuOB03G38530	23.4219	21.6428	22.1215	25.3095	23.7051	24.0118	454	537	540	552	637	506	-0.163798	0.155618	0.261429	false	BB_Chr03	20863802	20864650
BjuOB03G38540	12.9919	14.2914	14.7919	6.0704	5.7883	6.5024	272	383	390	143	168	148	-1.48799	3.40833e-20	6.63218e-19	down	BB_Chr03	20869808	20871393
BjuOB03G38580	20.4814	16.7747	17.8992	15.6987	16.3578	14.925	1054	1105	1160	909	1167	835	-0.510483	9.96032e-07	4.70626e-06	false	BB_Chr03	20915133	20917499
BjuOB03G38600	1.8555	0.8983	1.2244	1.4168	1.5269	1.5865	71	44	59	61	81	66	-0.0722663	0.802265	0.871257	false	BB_Chr03	20926538	20929027
BjuOB03G38640	1.213	1.1536	0.8585	2.2264	2.4537	2.6924	46	56	41	95	129	111	0.915897	0.000314492	0.00108684	false	BB_Chr03	20957310	20959038
BjuOB03G38650	1.3566	1.0382	1.385	1.747	1.9771	1.7572	49	48	63	71	99	69	0.257668	0.329457	0.46649	false	BB_Chr03	20970014	20972454
BjuOB03G38660	4.5528	4.1951	4.0231	6.557	5.1366	7.0226	195	230	217	316	305	327	0.26642	0.103729	0.188806	false	BB_Chr03	20974253	20976363
BjuOB03G38670	7.8529	8.0048	6.6359	12.3164	11.1777	10.4681	187	244	199	330	369	271	0.310103	0.0425992	0.0902548	false	BB_Chr03	20976897	20977939
BjuOB03G38680	6.6056	5.1773	4.7482	8.1922	7.4431	6.4136	306	307	277	427	478	323	0.140229	0.34826	0.485926	false	BB_Chr03	20978701	20981752
BjuOB03G38690	15.6959	18.7838	19.1381	10.8498	10.8889	11.4659	549	841	843	427	528	436	-0.983037	1.00757e-12	9.14551e-12	false	BB_Chr03	20984128	20985659
BjuOB03G38700	6.5735	6.2705	5.2747	16.2965	11.2302	11.2655	95	116	96	265	225	177	0.81293	6.699e-05	0.000254631	false	BB_Chr03	20989410	20990257
BjuOB03G38710	3.5301	2.9519	2.6551	4.1126	3.898	3.9327	341	365	323	447	522	413	0.109313	0.409363	0.546553	false	BB_Chr03	20991797	20997998
BjuOB03G38760	1.7661	1.5637	1.7764	3.8718	3.2274	2.0577	15	17	19	37	38	19	0.558151	0.200733	0.31961	false	BB_Chr03	21015404	21016918
BjuOB03G38830	2.1262	1.7607	1.5533	4.1573	3.5582	3.3639	50	53	46	110	116	86	0.7498	0.00281967	0.00823175	false	BB_Chr03	21074383	21075525
BjuOB03G38840	1.3687	1.1361	1.2227	1.7867	1.2033	2.3607	32	34	36	47	39	60	0.233911	0.501355	0.632126	false	BB_Chr03	21077283	21078720
BjuOB03G38850	7.9731	6.9208	6.4346	14.9827	13.8331	10.9529	306	340	311	647	736	457	0.618853	1.48732e-05	6.11879e-05	false	BB_Chr03	21080383	21082298
BjuOB03G38870	3.9857	3.5513	3.6268	6.4145	5.346	5.2119	185	211	212	335	344	263	0.320334	0.0364637	0.0790844	false	BB_Chr03	21097509	21105216
BjuOB03G38880	2.7279	1.921	1.739	3.5171	4.268	3.6754	71	64	57	103	154	104	0.579231	0.0157792	0.0383524	false	BB_Chr03	21109717	21111030
BjuOB03G38950	1.2942	1.7377	1.2203	2.1566	2.2171	1.9344	32	55	38	60	76	52	0.277612	0.354165	0.492027	false	BB_Chr03	21174006	21175748
BjuOB03G38960	4.5864	5.673	4.5524	5.9783	6.2858	5.9062	60	95	75	88	114	84	0.00482636	0.983677	0.989673	false	BB_Chr03	21182287	21183266
BjuOB03G39010	75.1702	64.6841	71.4922	91.5314	93.1701	95.6398	1143	1259	1369	1566	1964	1581	0.125836	0.202187	0.321403	false	BB_Chr03	21226807	21227818
BjuOB03G39040	4.179	3.5389	3.6477	5.4436	4.2571	4.5776	131	142	144	192	185	156	0.045801	0.801848	0.870964	false	BB_Chr03	21242047	21243419
BjuOB03G39080	3.0366	1.6131	2.1412	2.6556	1.9976	1.4524	125	85	111	123	114	65	-0.422918	0.107744	0.194705	false	BB_Chr03	21267978	21270766
BjuOB03G39090	1.0974	1.23	1.4776	0.1696	0.2753	0.3511	23	33	39	4	8	8	-2.54976	1.0376e-06	4.89445e-06	down	BB_Chr03	21271246	21272814
BjuOB03G39130	69.6947	59.5739	61.8562	69.0418	68.18	76.1807	977	1069	1092	1089	1325	1161	-0.121394	0.250054	0.378948	false	BB_Chr03	21289833	21290968
BjuOB03G39170	3.5917	4.0475	3.2307	4.4351	3.3933	3.6839	113	163	128	157	148	126	-0.207974	0.295556	0.430034	false	BB_Chr03	21318645	21320600
BjuOB03G39200	7.7882	7.2688	4.8982	6.4011	8.3522	9.1608	226	270	179	209	336	289	-0.0119857	0.950947	0.969514	false	BB_Chr03	21332373	21334751
BjuOB03G39210	1.955	1.8847	1.4863	2.9389	3.2254	3.1374	94	116	90	159	215	164	0.526072	0.00701209	0.0186904	false	BB_Chr03	21335769	21339202
BjuOB03G39220	3.7376	1.8249	2.2259	3.3218	2.6118	2.6859	32	20	24	32	31	25	-0.114263	0.77742	0.853542	false	BB_Chr03	21339837	21341122
BjuOB03G39230	0.718	0.5279	0.4695	1.2388	1.0359	0.6216	17	16	14	33	34	16	0.486672	0.292458	0.426807	false	BB_Chr03	21342291	21343509
BjuOB03G39240	1.615	1.1203	1.3598	2.0045	1.6972	1.9081	116	103	123	162	169	149	0.177033	0.369912	0.507882	false	BB_Chr03	21349278	21352924
BjuOB03G39250	2.755	3.0939	2.6662	3.0224	2.9964	3.1676	128	184	156	158	193	160	-0.179039	0.31786	0.454388	false	BB_Chr03	21359630	21362840
BjuOB03G39270	12.1388	10.0371	10.434	14.8294	12.0961	14.7724	291	308	315	400	402	385	0.0729208	0.610318	0.725113	false	BB_Chr03	21374455	21376532
BjuOB03G39280	3.3827	3.1575	2.3373	1.6399	1.7429	1.3739	77	92	67	42	55	34	-1.17344	2.26921e-05	9.1574e-05	down	BB_Chr03	21383521	21386697
BjuOB03G39290	27.1023	23.2376	23.0201	29.3072	29.1128	28.4026	646	709	691	786	962	736	-0.0365822	0.731816	0.820193	false	BB_Chr03	21391111	21392842
BjuOB03G39300	0.6491	0.5795	1.0554	1.0714	1.0479	0.9951	21	24	43	39	47	35	0.151378	0.683061	0.782288	false	BB_Chr03	21394969	21396589
BjuOB03G39330	1.2638	1.2694	0.9462	20.4103	19.5869	20.0612	35	45	33	636	752	604	3.82858	8.02233e-92	2.50132e-89	up	BB_Chr03	21425407	21429700
BjuOB03G39360	1.286	1.111	1.5378	1.5329	1.266	1.6004	85	94	128	114	116	115	-0.130079	0.560947	0.684959	false	BB_Chr03	21435539	21440236
BjuOB03G39440	11.983	11.083	12.9058	6.1206	5.6631	3.4207	87	103	118	50	57	27	-1.52414	1.43207e-08	8.16003e-08	down	BB_Chr03	21531530	21532538
BjuOB03G39450	1.3318	1.2657	1.0903	0.3417	2.3374	0.4673	97	118	100	28	236	37	-0.502885	0.549736	0.675227	false	BB_Chr03	21532826	21538142
BjuOB03G39500	6.8954	6.359	7.0548	10.2077	9.6313	9.2699	676	798	871	1126	1309	988	0.233935	0.0283222	0.0637961	false	BB_Chr03	21566011	21571375
BjuOB03G39520	6.2418	5.4499	5.8554	6.7847	6.0915	6.7687	408	456	482	499	552	481	-0.120559	0.328037	0.465208	false	BB_Chr03	21572024	21575536
BjuOB03G39530	4.6454	4.342	4.3475	8.0361	6.4026	7.5541	56	67	66	109	107	99	0.434354	0.0661539	0.130799	false	BB_Chr03	21577793	21578943
BjuOB03G39540	3.8234	3.2944	3.3039	4.6473	4.218	4.2926	68	75	74	93	104	83	0.0551706	0.81108	0.877581	false	BB_Chr03	21579145	21580729
BjuOB03G39550	1.6222	3.6611	3.5066	0.7209	0.5851	1.2435	18	52	49	9	9	15	-2.11175	1.56953e-05	6.44256e-05	down	BB_Chr03	21582059	21582812
BjuOB03G39590	4.1498	4.0032	3.6821	4.9275	5.0415	4.6826	247	305	276	330	416	303	0.0256864	0.852247	0.905453	false	BB_Chr03	21591743	21595042
BjuOB03G39600	3.1084	3.3793	3.1242	5.0035	5.237	5.2785	143	199	181	259	334	264	0.403469	0.0110468	0.0280009	false	BB_Chr03	21602734	21606676
BjuOB03G39630	26.0564	20.9716	22.5569	21.5781	22.5792	24.4948	1818	1873	1982	1694	2184	1858	-0.297896	0.00425921	0.0119596	false	BB_Chr03	21625874	21630503
BjuOB03G39640	7.1341	6.8694	4.8745	9.4369	7.6592	11.1404	43	53	37	64	64	73	0.298633	0.314065	0.450062	false	BB_Chr03	21642447	21642807
BjuOB03G39650	8.7238	6.3209	6.4248	11.6902	12.5856	13.18	193	179	179	291	386	317	0.53146	0.0009623	0.00307227	false	BB_Chr03	21642926	21643894
BjuOB03G39660	32.0665	28.4101	26.003	37.934	40.1632	35.3502	1320	1497	1348	1757	2292	1582	0.112209	0.267681	0.399327	false	BB_Chr03	21656216	21658446
BjuOB03G39670	1.1519	0.7325	1.0423	1.6904	1.7971	1.922	43	35	49	71	93	78	0.612998	0.0289209	0.0649445	false	BB_Chr03	21666098	21667938
BjuOB03G39680	13.1725	12.3644	10.5195	23.5032	19.2926	21.0081	526	632	529	1056	1068	912	0.541138	7.72396e-06	3.29165e-05	false	BB_Chr03	21673188	21675412
BjuOB03G39720	4.7403	5.6288	5.2697	7.2462	6.8386	7.3252	25	38	35	43	50	42	0.158805	0.631202	0.742156	false	BB_Chr03	21736901	21739101
BjuOB03G39760	1.5737	0.8879	1.1107	2.331	1.7027	1.9702	36	26	32	60	54	49	0.480023	0.148817	0.252401	false	BB_Chr03	21773020	21774021
BjuOB03G39820	0.3476	0.513	1.2268	0.5836	0.4179	0.9948	9	17	40	17	15	28	-0.387069	0.478197	0.610973	false	BB_Chr03	21817557	21819352
BjuOB03G39830	16.9325	19.4033	14.4059	11.7089	9.9394	14.7009	392	575	420	305	319	370	-0.768058	7.20885e-06	3.08396e-05	false	BB_Chr03	21820431	21821810
BjuOB03G39840	3.0649	3.4827	2.5665	5.0516	4.3814	4.8695	55	80	58	102	109	95	0.36154	0.134717	0.233183	false	BB_Chr03	21821869	21824305
BjuOB03G39850	5.8776	6.0803	5.1999	10.2327	7.8792	9.9734	219	290	244	429	407	404	0.423616	0.00593818	0.0161386	false	BB_Chr03	21831158	21833935
BjuOB03G39880	0.5583	0.8128	0.8665	0.5864	0.9519	0.6769	22	41	43	26	52	29	-0.306896	0.410801	0.547947	false	BB_Chr03	21858980	21861529
BjuOB03G39890	1.5603	1.2189	1.3275	2.7404	2.3046	1.6744	42	42	45	83	86	49	0.432326	0.139727	0.240177	false	BB_Chr03	21870306	21872637
BjuOB03G39900	1.4156	0.8674	0.8596	1.3568	1.822	1.2255	51	40	39	55	91	48	0.230377	0.456955	0.591431	false	BB_Chr03	21878484	21880381
BjuOB03G39910	10.3497	8.7979	8.9278	13.9794	12.8902	13.2183	556	605	604	845	960	772	0.233217	0.0324339	0.0715672	false	BB_Chr03	21890921	21894108
BjuOB03G39920	10.1066	9.6929	8.5521	12.6077	12.5644	12.4903	716	879	763	1005	1234	962	0.1279	0.224856	0.349015	false	BB_Chr03	21894332	21897495
BjuOB03G39930	8.2682	9.0979	7.295	9.6057	11.0122	7.9036	306	431	340	400	565	318	-0.0738054	0.637172	0.746738	false	BB_Chr03	21900673	21903399
BjuOB03G39940	4.0386	3.6754	3.8351	7.6226	6.6672	7.6977	97	113	116	206	222	201	0.643494	0.000409682	0.0013888	false	BB_Chr03	21903938	21905918
BjuOB03G39950	838.412	658.785	615.76	492.385	539.362	710.331	51683	51983	47802	34152	46093	47604	-0.551811	6.4616e-05	0.000246133	false	BB_Chr03	21929360	21932814
BjuOB03G39960	7.8762	4.6498	5.1406	0.2174	0.2117	0.27	483	365	397	15	18	18	-4.93571	2.02889e-73	4.34435e-71	down	BB_Chr03	21967030	21970599
BjuOB03G39970	2.5686	2.1349	1.6246	0.1593	0.2047	0.3159	172	183	137	12	19	23	-3.50021	9.73262e-32	4.29565e-30	down	BB_Chr03	21987859	21992057
BjuOB03G39980	108.436	51.5858	53.7148	45.282	54.5164	69.8854	6521	3971	4068	3064	4545	4569	-0.590807	0.120431	0.21299	false	BB_Chr03	22032867	22036940
BjuOB03G40010	2.2906	2.3067	2.3236	3.2479	3.1804	3.3127	173	223	221	276	333	272	0.205995	0.170795	0.281569	false	BB_Chr03	22054335	22058451
BjuOB03G40050	3.2319	2.7303	2.2381	4.0914	3.7138	4.753	172	186	150	245	274	275	0.338555	0.0560443	0.113924	false	BB_Chr03	22067055	22069621
BjuOB03G40060	0.509	0.7953	0.6265	1.3345	1.0831	1.3578	20	40	31	59	59	58	0.662136	0.0454845	0.0954236	false	BB_Chr03	22077553	22079535
BjuOB03G40070	10.8025	16.9846	15.8582	43.0014	43.741	31.8968	238	479	440	1066	1336	764	1.14255	2.41928e-10	1.6802e-09	up	BB_Chr03	22087543	22089096
BjuOB03G40080	32.9955	47.8588	38.6797	53.347	46.9716	50.3941	907	1684	1339	1650	1790	1506	0.0402543	0.78203	0.856856	false	BB_Chr03	22096507	22101645
BjuOB03G40100	5.7875	6.0405	5.1288	4.1766	3.774	4.3653	250	334	279	203	226	205	-0.748079	1.50741e-06	6.98267e-06	false	BB_Chr03	22106222	22110158
BjuOB03G40110	6.0385	5.0614	5.6607	6.727	6.5185	5.9015	288	309	340	361	431	306	-0.0891478	0.51513	0.644708	false	BB_Chr03	22112095	22114824
BjuOB03G40120	12.045	11.6095	12.732	16.544	16.5306	14.1729	154	190	205	238	293	197	0.0908603	0.578106	0.699281	false	BB_Chr03	22124200	22125181
BjuOB03G40140	5.8736	5.7029	4.5307	10.3657	8.7157	8.5671	70	87	68	139	144	111	0.496968	0.0241415	0.0555908	false	BB_Chr03	22127960	22128968
BjuOB03G40150	0.7836	0.9344	0.4257	1.0996	0.9222	1.0622	19	29	13	30	31	28	0.241092	0.574546	0.696252	false	BB_Chr03	22131238	22133917
BjuOB03G40180	1.2454	1.9458	1.4097	1.5072	1.0321	1.243	47	94	67	64	54	51	-0.586786	0.0445022	0.0936354	false	BB_Chr03	22141659	22143594
BjuOB03G40190	2.2899	2.6643	2.8822	1.9485	1.8099	1.9719	94	140	149	90	103	88	-0.74703	0.000521243	0.00174021	false	BB_Chr03	22158454	22160666
BjuOB03G40210	19.7122	21.6146	18.7061	22.7828	24.3254	21.6281	446	626	533	580	763	532	-0.0903413	0.47009	0.603539	false	BB_Chr03	22167309	22168299
BjuOB03G40230	3.3637	2.3482	2.1027	3.6256	3.5105	2.1724	47	42	37	57	68	33	-0.0126703	0.968866	0.980544	false	BB_Chr03	22173726	22175078
BjuOB03G40290	1.7569	1.4842	1.6871	2.2151	2.1367	2.3113	86	93	104	122	145	123	0.152421	0.457219	0.591603	false	BB_Chr03	22211348	22213817
BjuOB03G40300	6.7665	6.5839	5.2122	8.3544	8.3589	7.8266	167	208	162	232	286	210	0.122722	0.45722	0.591603	false	BB_Chr03	22213912	22215304
BjuOB03G40310	2.0652	1.3328	1.8538	2.9686	2.3705	2.4282	115	95	130	186	183	147	0.286895	0.162397	0.270495	false	BB_Chr03	22215874	22220443
BjuOB03G40320	4.9707	4.1521	4.5999	5.2333	5.93	5.1702	260	278	303	308	430	294	-0.027399	0.848605	0.902823	false	BB_Chr03	22220905	22223898
BjuOB03G40330	0.484	0.4831	0.5765	1.1231	0.8534	1.0882	18	23	27	47	44	44	0.69345	0.0571569	0.115846	false	BB_Chr03	22226406	22229045
BjuOB03G40340	3.0279	2.4943	2.5353	2.7976	4.325	2.7576	202	213	213	210	400	200	0.0211777	0.912957	0.946068	false	BB_Chr03	22232413	22237130
BjuOB03G40350	5.1442	4.1061	5.1652	5.5492	5.445	5.1089	276	282	349	335	405	298	-0.122114	0.399291	0.536803	false	BB_Chr03	22242539	22246682
BjuOB03G40380	0.7024	0.4553	0.6586	0.5977	0.5444	0.6048	94	78	111	90	101	88	-0.334224	0.152483	0.257219	false	BB_Chr03	22265823	22274344
BjuOB03G40390	3.5065	2.8484	2.193	2.1511	2.0929	2.3691	226	235	178	156	187	166	-0.643559	0.000490534	0.00164448	false	BB_Chr03	22278082	22283918
BjuOB03G40420	61.0894	48.7533	52.8673	46.5857	42.7197	47.2557	1113	1137	1213	955	1079	936	-0.53253	7.06081e-07	3.39338e-06	false	BB_Chr03	22288723	22290167
BjuOB03G40440	0.5667	0.651	0.5161	0.7999	0.7093	0.7972	34	50	39	54	59	52	0.121021	0.687674	0.786138	false	BB_Chr03	22294184	22299296
BjuOB03G40450	1.077	0.4207	0.6177	0.8775	0.5395	0.688	36	18	26	33	25	25	-0.267625	0.530333	0.658219	false	BB_Chr03	22301156	22302892
BjuOB03G40460	0.4041	0.2806	0.5348	0.6584	0.6478	0.4956	18	16	30	33	40	24	0.277987	0.503119	0.6338	false	BB_Chr03	22307404	22311868
BjuOB03G40470	4.3036	5.3101	4.9503	8.3288	6.7308	7.0662	107	169	155	233	232	191	0.307083	0.0957139	0.176831	false	BB_Chr03	22312964	22314120
BjuOB03G40490	1.5246	2.1587	2.0934	1.8349	1.7642	2.1035	48	87	83	65	77	72	-0.319728	0.228606	0.353518	false	BB_Chr03	22332290	22333835
BjuOB03G40500	1.9	1.8749	1.9058	0.1333	0.2885	0.4599	38	48	48	3	8	10	-2.97723	4.85024e-10	3.25816e-09	down	BB_Chr03	22352159	22353034
BjuOB03G40510	5.0244	5.0131	4.9655	6.7953	5.2789	5.2998	184	235	229	280	268	211	-0.0775055	0.633706	0.743935	false	BB_Chr03	22356978	22360008
BjuOB03G40520	6.9813	5.2919	6.3852	6.0817	6.4984	7.4812	303	294	349	297	391	353	-0.173666	0.254457	0.3842	false	BB_Chr03	22361090	22364889
BjuOB03G40530	2.2859	1.8751	2.1076	2.8103	2.4184	2.967	180	189	209	249	264	254	0.103934	0.52435	0.652966	false	BB_Chr03	22371096	22376517
BjuOB03G40560	14.5348	13.1879	14.3881	18.2471	17.2546	14.5087	223	259	278	315	367	242	-0.0360546	0.810434	0.877162	false	BB_Chr03	22387045	22388388
BjuOB03G40580	1.4681	1.1198	1.1199	1.202	1.2258	1.5524	127	124	122	117	147	146	-0.173134	0.397476	0.535009	false	BB_Chr03	22402281	22406403
BjuOB03G40590	13.8021	11.2997	12.537	12.8776	14.8236	17.0758	542	568	620	569	807	729	-0.0279411	0.83825	0.896027	false	BB_Chr03	22406607	22408960
BjuOB03G40610	56.3501	57.8459	56.0565	83.2639	81.3848	73.8238	898	1180	1125	1493	1798	1279	0.199762	0.052439	0.107725	false	BB_Chr03	22410669	22411823
BjuOB03G40620	20.5599	24.6376	21.6026	10.0499	8.8983	11.9211	560	859	741	308	336	353	-1.40473	1.07153e-20	2.18306e-19	down	BB_Chr03	22412068	22413425
BjuOB03G40630	13.4386	15.8126	15.0186	32.4393	26.3286	21.2125	81	122	114	220	220	139	0.558908	0.00751612	0.0198867	false	BB_Chr03	22414562	22415071
BjuOB03G40640	6.3419	4.099	4.8547	6.1229	6.4176	6.379	139	115	134	151	195	152	0.0367858	0.849821	0.903668	false	BB_Chr03	22415544	22417278
BjuOB03G40650	2.7599	1.8932	2.3697	1.7549	2.6059	1.6924	123	108	133	88	161	82	-0.481908	0.0391541	0.0840139	false	BB_Chr03	22420383	22426569
BjuOB03G40670	5.7448	3.5281	3.9289	7.2896	4.1439	6.6282	173	136	149	247	173	217	0.178003	0.430078	0.5668	false	BB_Chr03	22433509	22435107
BjuOB03G40680	12.5073	14.0126	11.8179	13.6794	15.4387	14.5814	516	740	614	635	883	654	-0.0964695	0.444378	0.579747	false	BB_Chr03	22435447	22438942
BjuOB03G40690	2.2544	2.1206	1.6075	2.7805	2.6882	3.3433	49	59	44	68	81	79	0.279161	0.305872	0.441215	false	BB_Chr03	22439720	22440745
BjuOB03G40700	9.184	7.8023	9.055	11.1651	10.2806	10.9386	1109	1206	1377	1517	1721	1436	0.031278	0.762605	0.842988	false	BB_Chr03	22440964	22448065
BjuOB03G40710	1.2937	1.4438	1.1495	1.4509	1.5775	1.2183	42	60	47	53	71	43	-0.155486	0.593005	0.711283	false	BB_Chr03	22449768	22453249
BjuOB03G40720	3.6857	2.9414	3.2421	4.0946	4.412	4.1063	232	237	257	290	385	281	0.0765445	0.600917	0.717754	false	BB_Chr03	22453781	22457833
BjuOB03G40740	6.4156	5.3585	5.4466	6.8543	7.0278	7.0627	376	402	402	452	571	450	0.00384669	0.975319	0.984291	false	BB_Chr03	22476975	22481850
BjuOB03G40760	3.103	3.073	3.2334	4.839	5.2505	4.8703	269	341	353	472	631	459	0.383315	0.00342368	0.00983197	false	BB_Chr03	22487189	22493910
BjuOB03G40770	2.1179	1.4961	1.6817	15.3586	15.0983	18.9422	94	85	94	767	929	914	2.95043	4.70514e-71	9.29247e-69	up	BB_Chr03	22495800	22502146
BjuOB03G40780	9.6838	7.7393	9.7637	11.0412	11.7416	11.6031	304	311	386	390	511	396	0.0577851	0.68048	0.780323	false	BB_Chr03	22502836	22505236
BjuOB03G40790	7.8645	6.682	5.7891	8.7242	7.5777	7.0228	137	149	127	171	183	133	-0.0797747	0.671274	0.77351	false	BB_Chr03	22510260	22512127
BjuOB03G40800	26.2413	23.5065	22.726	27.481	26.9354	29.1536	1357	1556	1480	1599	1931	1639	-0.0753828	0.433843	0.570223	false	BB_Chr03	22513532	22517888
BjuOB03G40810	47.1851	49.8909	47.7282	61.6744	62.9207	56.5786	1143	1547	1456	1681	2113	1490	0.0366257	0.721782	0.812706	false	BB_Chr03	22518506	22519566
BjuOB03G40820	1.1118	0.9926	0.9249	1.537	4.2516	1.3148	63	72	66	98	334	81	0.957299	0.00618187	0.0167224	false	BB_Chr03	22521684	22526254
BjuOB03G40860	0.603	0.4449	0.3458	0.3722	0.4591	0.2465	36	34	26	25	38	16	-0.628633	0.115407	0.205777	false	BB_Chr03	22552616	22557791
BjuOB03G40880	5.6879	4.6582	4.102	5.6413	4.7768	6.9001	207	217	188	231	241	273	-0.0162063	0.929044	0.95603	false	BB_Chr03	22560189	22563848
BjuOB03G40890	77.0818	64.1278	65.8479	98.7178	96.4324	103.128	3034	3231	3264	4372	5262	4413	0.247218	0.00621612	0.0168048	false	BB_Chr03	22568711	22572119
BjuOB03G40900	1.2604	1.1078	1.2302	1.5636	1.5911	1.7874	48	54	59	67	84	74	0.174119	0.506228	0.636539	false	BB_Chr03	22572957	22577321
BjuOB03G40910	83.8763	84.639	105.288	53.8828	54.5799	46.1726	3514	4539	5555	2540	3170	2103	-1.1141	6.73769e-19	1.16107e-17	down	BB_Chr03	22578666	22584821
BjuOB03G40920	59.2883	84.1095	102.463	88.8486	71.4591	49.7709	1179	2141	2566	1988	1970	1076	-0.529213	0.11513	0.205365	false	BB_Chr03	22585179	22586301
BjuOB03G40930	1.3556	1.1321	1.3363	1.3294	1.2139	1.4189	29	31	36	32	36	33	-0.233741	0.50768	0.637975	false	BB_Chr03	22587066	22588350
BjuOB03G40940	3.3618	2.4373	3.3608	3.3532	3.1926	3.8487	139	129	175	156	183	173	-0.0988286	0.609964	0.724821	false	BB_Chr03	22588381	22590445
BjuOB03G40950	7.3188	6.0401	6.7355	7.6387	7.6617	8.4236	195	206	226	229	283	244	-0.0411563	0.792719	0.864765	false	BB_Chr03	22590887	22592889
BjuOB03G40960	1.1247	1.9037	0.9427	0.944	1.0366	2.0116	18	39	19	17	23	35	-0.291216	0.529632	0.657639	false	BB_Chr03	22593792	22594893
BjuOB03G40990	2.5262	1.8624	2.2603	2.846	3.0799	2.8474	71	67	80	90	120	87	0.124774	0.592089	0.710568	false	BB_Chr03	22598855	22600722
BjuOB03G41010	25.7977	26.2565	24.2883	37.0043	34.5489	36.6273	1562	2035	1852	2521	2900	2411	0.217843	0.021052	0.049279	false	BB_Chr03	22616129	22618974
BjuOB03G41020	3.6884	6.4533	11.7154	13.2147	14.8549	10.4962	192	430	768	774	1072	594	0.509869	0.323773	0.460623	false	BB_Chr03	22650015	22653077
BjuOB03G41040	2.2794	2.7234	1.5615	3.9324	3.0305	2.2611	51	78	44	99	94	55	0.20417	0.486973	0.619177	false	BB_Chr03	22658586	22659665
BjuOB03G41060	0.524	0.903	1.028	1.0821	1.334	1.1483	34	75	84	79	120	81	0.232773	0.416209	0.553323	false	BB_Chr03	22674003	22686010
BjuOB03G41110	51.1418	54.7085	50.3429	49.765	46.1543	50.1201	2445	3348	3031	2677	3059	2605	-0.383289	0.000101586	0.000376679	false	BB_Chr03	22699231	22701995
BjuOB03G41120	22.2763	20.4795	16.2745	20.8013	20.9	21.9441	888	1045	817	933	1155	951	-0.16963	0.15725	0.26366	false	BB_Chr03	22702246	22705214
BjuOB03G41130	4.2921	4.4517	3.9549	6.2231	5.6743	5.7401	293	389	340	478	537	426	0.187638	0.148758	0.252333	false	BB_Chr03	22707034	22710279
BjuOB03G41150	0.5341	0	0	28.6991	24.7991	38.2785	11	0	0	665	708	857	7.24806	8.06408e-05	0.000303189	up	BB_Chr03	22723158	22724663
BjuOB03G41190	5.6418	4.9288	4.5763	7.2247	5.9075	7.4216	93	104	95	134	135	133	0.157869	0.447418	0.582565	false	BB_Chr03	22760433	22761154
BjuOB03G41200	36.6756	35.4324	39.4014	53.2406	48.1696	52.7027	731	904	989	1194	1331	1142	0.179662	0.104914	0.190515	false	BB_Chr03	22768268	22770373
BjuOB03G41210	1.32	1.2421	1.4531	0.8532	1.2768	0.8554	44	53	61	32	59	31	-0.703902	0.0259716	0.0591651	false	BB_Chr03	22772064	22774297
BjuOB03G41220	26.5343	20.42	21.8777	30.5139	28.8426	32.8546	939	925	975	1215	1415	1264	0.14439	0.200484	0.319293	false	BB_Chr03	22774535	22776702
BjuOB03G41250	0.7752	0.7192	1.0773	2.4114	3.1804	2.0501	16	19	28	56	91	46	1.28307	0.000366862	0.00125449	up	BB_Chr03	22800379	22801996
BjuOB03G41260	6.5896	8.0525	8.833	2.8477	2.1368	2.419	218	341	368	106	98	87	-1.96453	1.16803e-23	3.05425e-22	down	BB_Chr03	22804761	22806209
BjuOB03G41290	3.285	2.88	2.5795	3.8278	3.3437	3.1224	90	101	89	118	127	93	-0.0441863	0.836404	0.894772	false	BB_Chr03	22814623	22817410
BjuOB03G41300	3.285	3.3584	3.478	4.3252	4.7977	5.4464	81	106	108	120	164	146	0.238098	0.250787	0.379787	false	BB_Chr03	22817705	22819740
BjuOB03G41310	2.2355	2.5011	1.9943	3.1152	3.3446	3.5287	81	116	91	127	168	139	0.283388	0.17021	0.28072	false	BB_Chr03	22828285	22832528
BjuOB03G41340	2.0263	2.1188	1.4853	2.9646	2.3611	1.6918	65	87	60	107	105	59	0.0343476	0.897847	0.936306	false	BB_Chr03	22845639	22847161
BjuOB03G41350	20.7048	19.5802	18.339	25.5245	25.5595	25.6734	589	713	657	817	1008	794	0.106479	0.317997	0.454511	false	BB_Chr03	22856401	22858282
BjuOB03G41360	9.0851	8.243	8.5811	12.4658	11.2673	11.5236	285	331	339	440	490	393	0.1602	0.216085	0.338554	false	BB_Chr03	22858470	22861053
BjuOB03G41380	7.0199	6.353	6.5948	8.2599	7.328	8.2078	284	329	336	376	411	361	-0.0315355	0.814778	0.88041	false	BB_Chr03	22868205	22878320
BjuOB03G41450	1.5591	1.624	1.3985	2.4891	2.4367	2.6027	54	72	61	97	117	98	0.430528	0.067495	0.132943	false	BB_Chr03	23043650	23045640
BjuOB03G41460	5.1609	4.9735	4.3003	2.6857	2.7921	3.7009	304	375	319	178	228	237	-0.935552	2.21002e-08	1.23589e-07	false	BB_Chr03	23140744	23145252
BjuOB03G41480	6.513	7.7593	7.3051	6.5843	7.3407	4.3434	80	122	113	91	125	58	-0.52723	0.0313861	0.0696268	false	BB_Chr03	23151286	23168529
BjuOB03G41490	145.246	119.65	142.082	38.8518	41.7861	48.866	5140	5420	6332	1547	2050	1880	-1.93247	3.15574e-61	4.51085e-59	down	BB_Chr03	23197120	23199485
BjuOB03G41500	2.0597	1.3252	1.0102	2.0998	1.3547	1.616	34	28	21	39	31	29	-0.0605778	0.877129	0.922586	false	BB_Chr03	23200637	23202424
BjuOB03G41510	1.5879	1.2405	1.1821	0.588	0.3818	0.2739	48	48	45	20	16	9	-1.96809	6.64158e-07	3.20055e-06	down	BB_Chr03	23203226	23219143
BjuOB03G41520	3.7553	4.7206	4.9066	6.6446	6.1563	5.0243	110	177	181	219	250	160	0.117419	0.542918	0.669558	false	BB_Chr03	23223158	23225253
BjuOB03G41530	0.8314	0.9619	0.7604	0.7576	0.8882	0.8518	79	117	91	81	117	88	-0.317259	0.161408	0.269095	false	BB_Chr03	23235406	23242219
BjuOB03G41540	2.2808	1.9138	1.3751	2.5901	2.9858	2.7973	54	58	41	69	98	72	0.319473	0.241511	0.368725	false	BB_Chr03	23242668	23244482
BjuOB03G41550	3.6024	3.9846	3.2571	3.8357	4.4253	3.7401	101	143	115	121	172	114	-0.137136	0.495465	0.626925	false	BB_Chr03	23244789	23246806
BjuOB03G41620	1.2635	1.5135	1.4046	2.5452	1.3974	2.0144	15	23	21	34	23	26	0.207005	0.632468	0.743038	false	BB_Chr03	23299458	23299977
BjuOB03G41640	1.7443	1.6023	1.72	1.9251	2.1432	2.4332	91	107	113	113	155	138	0.0761947	0.711106	0.804542	false	BB_Chr03	23303441	23305825
BjuOB03G41730	2.5611	1.9599	1.8677	3.1588	2.9408	2.7885	49	48	45	68	78	58	0.203164	0.461686	0.595863	false	BB_Chr03	23386549	23387386
BjuOB03G41850	2.9675	2.4079	2.3716	3.4467	3.3854	3.5556	466	484	469	609	737	607	0.145803	0.223713	0.347595	false	BB_Chr03	23461481	23477639
BjuOB03G41880	0.84	0.914	1.1911	1.3598	1.3417	1.6005	28	39	50	51	62	58	0.249179	0.424917	0.561679	false	BB_Chr03	23495914	23498000
BjuOB03G41890	3.2938	4.8274	4.7339	3.3145	3.8094	3.6307	121	227	219	137	194	145	-0.554307	0.00705806	0.0187969	false	BB_Chr03	23498252	23500041
BjuOB03G41930	13.685	12.9183	13.7835	16.3817	16.9785	16.6131	1032	1247	1309	1390	1775	1362	0.0229614	0.816725	0.881659	false	BB_Chr03	23517847	23522105
BjuOB03G41940	36.6028	32.5306	30.4529	25.2204	22.6204	18.5365	356	405	373	276	305	196	-0.865851	5.63683e-09	3.33784e-08	false	BB_Chr03	23526552	23527987
BjuOB03G42000	5.4934	4.4292	4.2221	2.167	1.5893	1.8374	187	193	181	83	75	68	-1.62141	1.59579e-15	1.97362e-14	down	BB_Chr03	23566303	23569406
BjuOB03G42010	40.3597	37.8226	36.1125	54.8485	48.9046	49.666	962	1154	1084	1471	1616	1287	0.14113	0.152311	0.256994	false	BB_Chr03	23570482	23572433
BjuOB03G42020	407.942	423.92	579.351	346.431	475.035	413.745	19177	25509	34298	18324	30958	21145	-0.481613	0.00188784	0.00569729	false	BB_Chr03	23573420	23575726
BjuOB03G42030	9.8096	10.2756	9.073	15.1143	14.0082	12.9135	443	594	516	768	877	634	0.241558	0.0440156	0.0927728	false	BB_Chr03	23576865	23580030
BjuOB03G42040	2.4061	1.9754	2.4236	3.8214	3.7524	3.6887	216	227	274	386	467	360	0.444338	0.00194903	0.00586701	false	BB_Chr03	23581708	23594659
BjuOB03G42060	3.932	5.3378	7.1147	5.0413	5.0681	5.3955	122	212	278	176	218	182	-0.380566	0.081014	0.154409	false	BB_Chr03	23615703	23617251
BjuOB03G42070	23.2272	23.1572	21.1666	35.6832	33.3496	31.7425	210	268	241	363	418	312	0.292146	0.0387495	0.0833001	false	BB_Chr03	23628649	23633959
BjuOB03G42080	2.8908	2.7139	3.0285	0.108	0.035	0.0447	119	143	157	5	2	2	-5.84806	2.74927e-28	9.92437e-27	down	BB_Chr03	23634700	23639011
BjuOB03G42090	1.8645	1.4797	1.6685	1.4992	1.9533	1.4972	126	128	142	114	183	110	-0.291683	0.148847	0.252429	false	BB_Chr03	23646087	23651815
BjuOB03G42110	73.1799	54.5115	61.4546	33.5513	34.5551	34.2775	1355	1292	1433	699	887	690	-1.16248	5.76197e-25	1.66963e-23	down	BB_Chr03	23653303	23655622
BjuOB03G42120	2.3644	3.7173	3.661	2.8893	3.4323	3.4253	80	161	156	110	161	126	-0.298838	0.195461	0.312879	false	BB_Chr03	23655881	23657688
BjuOB03G42130	43.9108	38.9818	28.7925	0	0	0	396	450	327	0	0	0	-11.3639	1.40713e-21	3.11174e-20	down	BB_Chr03	23662899	23663384
BjuOB03G42140	9.2156	9.2217	10.4422	3.497	3.7346	4.0003	89	114	127	38	50	42	-1.65113	4.71057e-11	3.53937e-10	down	BB_Chr03	23674430	23675258
BjuOB03G42150	20.046	23.7168	22.4506	14.0399	10.2528	15.7033	519	786	732	409	368	442	-1.01996	4.80659e-10	3.23169e-09	down	BB_Chr03	23675334	23677040
BjuOB03G42170	3.7415	3.606	4.2627	2.2048	2.4348	2.3193	184	227	264	122	166	124	-1.02449	6.72472e-09	3.95524e-08	down	BB_Chr03	23680256	23683021
BjuOB03G42190	4.0569	3.4628	3.1618	2.0699	2.2761	2.2805	54	59	53	31	42	33	-0.964591	0.00153662	0.00472239	false	BB_Chr03	23689674	23690389
BjuOB03G42200	6.2632	5.1574	5.3766	3.9491	3.9684	3.6591	148	156	160	105	130	94	-0.814819	1.67381e-05	6.85163e-05	false	BB_Chr03	23690599	23691884
BjuOB03G42240	20.6427	31.659	27.6289	3.8459	2.3622	5.2714	353	693	595	74	56	98	-3.10657	8.19645e-39	5.21492e-37	down	BB_Chr03	23713371	23714119
BjuOB03G42250	1.661	1.0573	1.441	2.4056	2.6624	2.1785	54	44	59	88	120	77	0.530743	0.0418298	0.0888613	false	BB_Chr03	23717318	23719296
BjuOB03G42260	0.1285	0.1227	0.1247	2.6772	2.3582	2.193	9	11	11	211	229	167	3.97806	5.67397e-34	2.81938e-32	up	BB_Chr03	23720238	23727762
BjuOB03G42270	2.6447	2.5472	3.0206	3.3808	2.6133	2.6659	73	90	105	105	100	80	-0.21577	0.349465	0.487021	false	BB_Chr03	23729815	23731211
BjuOB03G42280	3.0292	4.7329	5.0707	1.6007	1.2402	3.0122	37	74	78	22	21	40	-1.4457	0.000133822	0.000489034	down	BB_Chr03	23739413	23740490
BjuOB03G42290	1.8658	1.7127	1.3705	0	0	0	40	47	37	0	0	0	-8.11923	6.03635e-11	4.48245e-10	down	BB_Chr03	23748702	23750046
BjuOB03G42310	14.9724	13.5007	12.658	17.6099	18.1076	15.4165	201	232	214	266	337	225	0.0347521	0.820089	0.883862	false	BB_Chr03	23777548	23778991
BjuOB03G42320	23.006	22.7348	20.6494	9.0437	9.2549	13.6556	468	592	529	207	261	302	-1.33889	1.36312e-15	1.70006e-14	down	BB_Chr03	23779784	23781102
BjuOB03G42340	4.3651	4.5468	4.1179	2.7521	1.6685	2.5738	117	156	139	83	62	75	-1.1938	2.77047e-07	1.38893e-06	down	BB_Chr03	23787235	23788721
BjuOB03G42360	10.3588	8.8712	10.4914	10.0575	10.4328	11.4519	530	581	676	579	740	637	-0.178798	0.152757	0.257608	false	BB_Chr03	23789336	23792422
BjuOB03G42370	1.7226	1.9693	1.568	1.867	1.6365	2.5313	82	120	94	100	108	131	-0.0922588	0.696206	0.792849	false	BB_Chr03	23793781	23798514
BjuOB03G42380	14.0287	13.3569	12.1208	19.2688	18.8014	19.0261	352	429	383	544	654	519	0.248954	0.0398707	0.0853028	false	BB_Chr03	23798886	23800393
BjuOB03G42390	3.8613	4.5516	3.6649	6.4168	5.686	5.2121	169	255	202	316	345	248	0.229704	0.159624	0.26679	false	BB_Chr03	23800948	23803107
BjuOB03G42410	13.0761	14.1458	14.3176	6.8548	7.4426	8.1986	512	709	706	302	404	349	-1.1726	9.40321e-18	1.46294e-16	down	BB_Chr03	23822610	23825186
BjuOB03G42420	43.1139	40.2258	41.7331	55.6308	53.7989	52.5943	2388	2852	2911	3467	4131	3167	0.0893747	0.298536	0.43314	false	BB_Chr03	23825571	23828257
BjuOB03G42430	3.362	2.9613	3.1057	3.1666	3.7391	3.4991	251	283	292	266	387	284	-0.137317	0.347242	0.484975	false	BB_Chr03	23832957	23837443
BjuOB03G42450	41.2827	58.9954	49.689	20.6874	15.4874	28.5479	1394	2550	2113	786	725	1048	-1.50318	2.46894e-06	1.11689e-05	down	BB_Chr03	23845390	23847455
BjuOB03G42460	25.4496	26.6603	27.6921	36.0491	39.9796	26.6935	613	822	840	977	1335	699	0.0763447	0.600968	0.717783	false	BB_Chr03	23851266	23852320
BjuOB03G42470	9.6734	7.4728	6.3963	6.6796	8.0672	6.7147	269	266	224	209	311	203	-0.402806	0.0185166	0.0440874	false	BB_Chr03	23864804	23866294
BjuOB03G42490	24.4983	25.0831	22.1059	37.3602	32.6653	30.5578	264	346	300	453	488	358	0.20252	0.144851	0.24709	false	BB_Chr03	23878528	23879571
BjuOB03G42550	5.3983	6.901	3.7021	3.4893	3.6285	5.0784	44	72	38	32	41	45	-0.679469	0.0452426	0.0949984	false	BB_Chr03	23917241	23918570
BjuOB03G42560	8.7864	9.5478	6.7147	5.6952	5.5278	4.5575	133	185	128	97	116	75	-0.9483	8.75365e-06	3.70176e-05	false	BB_Chr03	23921587	23922313
BjuOB03G42590	0.8555	1.1248	0.6628	1.0015	1.1139	0.9597	41	69	40	54	74	50	-0.067491	0.822413	0.885419	false	BB_Chr03	23948110	23950947
BjuOB03G42600	1.3715	1.4209	1.5389	1.8284	2.2153	1.673	46	61	65	69	103	61	0.11538	0.662649	0.76672	false	BB_Chr03	23951791	23954006
BjuOB03G42610	7.1366	13.1507	7.9163	14.0409	11.5924	32.1707	131	309	183	290	295	642	0.746002	0.17766	0.290428	false	BB_Chr03	23963161	23963964
BjuOB03G42620	21.2328	21.9531	21.7531	2.5812	2.6329	2.3105	541	716	698	74	93	64	-3.39286	1.65426e-102	6.16783e-100	down	BB_Chr03	23965976	23967811
BjuOB03G42630	19.4666	17.5839	21.351	0	0	0	160	185	221	0	0	0	-10.3045	6.79308e-18	1.07187e-16	down	BB_Chr03	23970051	23970684
BjuOB03G42680	72.8724	95.6293	86.8132	232.781	220.691	201.02	1905	3200	2858	6847	7998	5713	1.06522	4.43429e-17	6.47911e-16	up	BB_Chr03	23999653	24003005
BjuOB03G42700	4.1273	3.907	3.6403	7.2764	6.8173	7.1723	307	372	341	609	703	580	0.582036	1.74891e-06	8.04336e-06	false	BB_Chr03	24012894	24016856
BjuOB03G42720	7.6556	8.6279	6.6894	4.4337	4.5377	4.026	488	704	537	318	401	279	-1.10644	3.11031e-15	3.72824e-14	down	BB_Chr03	24017807	24023862
BjuOB03G42730	2.8112	2.5858	1.6202	3.5865	3.3033	3.3782	62	73	45	89	101	81	0.274881	0.293067	0.427473	false	BB_Chr03	24024044	24025176
BjuOB03G42740	2.5908	3.4154	3.1073	2.7343	2.1997	2.3831	96	162	145	114	113	96	-0.615246	0.00410664	0.0115775	false	BB_Chr03	24025387	24027217
BjuOB03G42810	8.3354	6.9725	6.7125	2.3762	2.4107	2.2784	212	227	215	68	85	63	-1.91674	9.5092e-24	2.50495e-22	down	BB_Chr03	24050731	24052714
BjuOB03G42820	33.1549	26.5076	25.2118	34.8866	34.5805	28.5929	897	918	859	1062	1297	841	-0.0686947	0.567195	0.690201	false	BB_Chr03	24053019	24055175
BjuOB03G42830	1.4963	1.4877	1.0801	2.6999	2.2894	2.419	33	42	30	67	70	58	0.584105	0.0532221	0.10909	false	BB_Chr03	24055899	24057103
BjuOB03G42850	7.0697	5.9244	6.3876	3.0392	2.4284	2.7544	399	428	454	193	190	169	-1.52205	3.35635e-25	9.89222e-24	down	BB_Chr03	24066259	24069535
BjuOB03G42860	3.8087	2.2992	2.4195	4.6466	4.4707	4.1722	110	85	88	151	179	131	0.375749	0.0816868	0.155457	false	BB_Chr03	24073103	24075168
BjuOB03G42880	5.482	4.37	5.2636	7.7556	7.8683	6.3803	196	200	237	312	390	248	0.261744	0.0990598	0.181847	false	BB_Chr03	24083697	24086298
BjuOB03G42890	143.253	165.045	175.938	91.3002	97.219	98.9351	4242	6256	6561	3042	3991	3185	-1.04192	1.8939e-18	3.13302e-17	down	BB_Chr03	24088383	24089679
BjuOB03G42900	3.0427	2.0703	2.533	4.1653	4.5666	4.1304	124	108	130	191	258	183	0.478438	0.0102178	0.0261286	false	BB_Chr03	24098778	24101314
BjuOB03G42910	2.8911	1.8972	2.2728	3.1861	3.9832	3.4039	100	84	99	124	191	128	0.314747	0.14373	0.245561	false	BB_Chr03	24117599	24120013
BjuOB03G42930	2.2823	1.9633	2.3417	3.3959	2.8487	2.9249	89	98	115	149	154	124	0.190843	0.345762	0.483452	false	BB_Chr03	24141651	24144241
BjuOB03G42980	4.7465	4.4825	5.415	6.6481	5.8291	6.0516	158	191	227	249	269	219	0.0497758	0.763375	0.843541	false	BB_Chr03	24168580	24183903
BjuOB03G42990	6.5878	5.3552	4.4535	3.8769	3.3392	3.2755	74	77	63	49	52	40	-0.919543	0.000827889	0.00267146	false	BB_Chr03	24187405	24188604
BjuOB03G43010	12.624	14.4073	14.4263	16.9514	16.3712	14.3383	460	672	662	695	827	568	-0.0896435	0.491752	0.62344	false	BB_Chr03	24191147	24192742
BjuOB03G43020	4.2827	4.9805	3.6712	8.0882	7.3018	6.849	88	131	95	187	208	153	0.4938	0.0126813	0.0316793	false	BB_Chr03	24193076	24194419
BjuOB03G43030	1.6884	1.5906	1.0253	0.971	1.0388	1.9642	34	41	26	22	29	43	-0.394368	0.322479	0.459146	false	BB_Chr03	24195343	24196872
BjuOB03G43040	18.2273	25.2202	20.3063	38.0406	42.1912	33.532	201	356	282	472	645	402	0.542531	0.00102686	0.00326004	false	BB_Chr03	24197110	24197845
BjuOB03G43050	6.5205	5.8317	4.3921	5.5953	7.2012	5.5841	145	166	123	140	222	135	-0.136875	0.496646	0.627987	false	BB_Chr03	24198082	24199498
BjuOB03G43070	0.0551	0.0215	0.1313	5.953	6.0445	5.4259	2	1	6	243	304	214	6.08414	6.23614e-32	2.78003e-30	up	BB_Chr03	24208480	24211293
BjuOB03G43080	1.5273	1.0007	0.7042	3.5906	2.7721	2.0847	31	26	18	82	78	46	1.1259	0.0014235	0.00440006	up	BB_Chr03	24216683	24217571
BjuOB03G43090	4.5767	4.1664	4.8656	3.8322	3.7378	3.2356	121	141	162	114	137	93	-0.617491	0.00168223	0.00512903	false	BB_Chr03	24219563	24220798
BjuOB03G43120	12.754	11.3621	11.3712	16.0581	14.3849	15.8478	456	520	512	646	713	616	0.100739	0.386852	0.524495	false	BB_Chr03	24243362	24245835
BjuOB03G43220	2.0274	1.8229	1.9744	1.0539	0.883	1.0908	53	61	65	31	32	31	-1.23332	5.78152e-05	0.000221701	down	BB_Chr03	24320536	24322528
BjuOB03G43230	4.4759	4.6206	4.1634	6.7341	6.0421	5.8521	140	185	164	237	262	199	0.203584	0.218056	0.340831	false	BB_Chr03	24347320	24349395
BjuOB03G43250	4.9076	5.1757	4.7737	12.8122	13.9387	7.2226	80	108	98	235	315	128	0.907158	0.000123359	0.000452689	false	BB_Chr03	24371507	24372421
BjuOB03G43260	5.2837	3.6982	3.2084	1.7849	3.7941	1.7153	221	198	169	84	220	78	-1.00061	0.000238666	0.000840432	down	BB_Chr03	24379207	24381834
BjuOB03G43270	4.254	4.0372	3.9034	6.0771	5.4324	4.4926	135	164	156	217	239	155	0.107952	0.544234	0.670757	false	BB_Chr03	24384260	24385909
BjuOB03G43280	8.7963	7.6865	8.1729	9.631	9.6811	8.383	194	217	227	239	296	201	-0.113211	0.465805	0.599684	false	BB_Chr03	24387288	24388253
BjuOB03G43290	10.1204	8.1655	7.6411	7.52	8.7363	13.8873	61	63	58	51	73	91	-0.0587275	0.841155	0.898017	false	BB_Chr03	24388333	24388694
BjuOB03G43310	10.9039	9.3934	9.987	13.1941	12.0895	14.8033	769	848	887	1047	1182	1135	0.122904	0.289219	0.423202	false	BB_Chr03	24401068	24405163
BjuOB03G43330	55.7781	51.6684	61.6367	76.0168	72.7043	65.7763	2482	2943	3454	3806	4485	3182	0.0563821	0.597269	0.714821	false	BB_Chr03	24440328	24443655
BjuOB03G43340	1.7396	1.5531	2.072	1.3804	1.9718	2.0001	28	32	42	25	44	35	-0.286603	0.426467	0.563294	false	BB_Chr03	24445581	24446509
BjuOB03G43350	5.507	6.4415	6.7983	8.4915	8.5634	8.3317	366	548	569	635	789	602	0.145304	0.28304	0.416609	false	BB_Chr03	24447919	24452019
BjuOB03G43360	13.2143	10.9569	10.332	15.5288	14.6026	12.9632	391	415	385	517	599	417	0.0429882	0.742117	0.827631	false	BB_Chr03	24452821	24454191
BjuOB03G43370	98.8701	123.796	132.611	94.4723	97.4313	103.352	1158	1856	1956	1245	1582	1316	-0.559481	5.13447e-05	0.000198258	false	BB_Chr03	24454512	24455024
BjuOB03G43430	0.0253	0.0198	0	4.1828	3.1394	3.98	1	1	0	186	172	171	7.74849	1.23292e-13	1.23516e-12	up	BB_Chr03	24481601	24483599
BjuOB03G43440	1.9517	1.9368	1.7174	0.5313	0.3551	0.4367	111	141	123	34	28	27	-2.37781	2.18842e-19	3.93791e-18	down	BB_Chr03	24486068	24489295
BjuOB03G43450	6.0563	6.8435	4.3797	1.5379	2.3403	1.4922	56	81	51	16	30	15	-1.95297	4.02311e-08	2.19213e-07	down	BB_Chr03	24489535	24490464
BjuOB03G43460	6.6364	6.457	6.6206	4.8579	6.8933	5.6604	550	685	691	453	792	510	-0.460428	0.00134222	0.00416718	false	BB_Chr03	24490682	24495228
BjuOB03G43470	3.2679	2.6673	2.4788	1.1704	1.0203	1.66	67	70	64	27	29	37	-1.41256	5.6201e-06	2.43496e-05	down	BB_Chr03	24509217	24510222
BjuOB03G43480	4.1593	1.5252	1.3481	4.2247	3.6738	2.1862	49	23	20	56	60	28	0.280822	0.502859	0.633608	false	BB_Chr03	24510390	24511124
BjuOB03G43490	2.8582	2.8463	2.2946	3.5033	2.9453	2.6869	182	232	184	251	260	186	-0.0920697	0.587722	0.707088	false	BB_Chr03	24516967	24521053
BjuOB03G43570	6.7055	6.706	6.6463	7.4811	6.4664	7.0647	282	361	352	354	377	323	-0.22093	0.106467	0.192849	false	BB_Chr03	24607945	24611160
BjuOB03G43580	14.1449	12.9036	13.1691	18.0612	17.2744	16.3254	632	738	741	908	1070	793	0.0780766	0.457515	0.591813	false	BB_Chr03	24618412	24621323
BjuOB03G43630	4.0744	2.3873	3.0668	3.4325	2.8472	4.0601	96	72	91	91	93	104	-0.154559	0.535555	0.662756	false	BB_Chr03	24657010	24658041
BjuOB03G43720	2.469	2.2268	2.104	3.2469	2.9104	3.9882	123	142	132	182	201	216	0.294474	0.120447	0.213011	false	BB_Chr03	24701284	24704063
BjuOB03G43770	7.7469	6.3547	6.9323	10.3806	8.8765	9.6473	260	273	293	392	413	352	0.1768	0.206159	0.326205	false	BB_Chr03	24726130	24728206
BjuOB03G43810	1.3754	1.0951	1.4177	1.1518	1.2783	1.7395	104	106	135	98	134	143	-0.181614	0.42123	0.558379	false	BB_Chr03	24740566	24746027
BjuOB03G43820	8.8889	10.5423	9.0699	11.9524	12.6577	13.2177	193	293	248	292	381	312	0.11918	0.442076	0.577528	false	BB_Chr03	24748369	24750042
BjuOB03G43830	0.8234	0.853	0.8102	0.684	1.02	0.6092	46	61	57	43	79	37	-0.380473	0.20914	0.329906	false	BB_Chr03	24750307	24753524
BjuOB03G43840	19.1734	19.8612	15.0272	23.1704	18.5183	22.4232	770	1021	760	1047	1031	979	-0.037613	0.777461	0.853552	false	BB_Chr03	24770932	24773612
BjuOB03G43850	18.3474	20.5164	16.5687	9.1123	7.266	11.6646	204	292	232	114	112	141	-1.27473	2.20676e-10	1.53982e-09	down	BB_Chr03	24776907	24777393
BjuOB03G43870	4.861	5.4062	4.5837	5.7303	5.491	5.4494	288	410	342	382	451	351	-0.120707	0.37944	0.517168	false	BB_Chr03	24781615	24784903
BjuOB03G43890	15.8298	12.4335	11.2413	16.3181	14.3273	12.9034	369	371	330	428	463	327	-0.135146	0.356491	0.494308	false	BB_Chr03	24791466	24795695
BjuOB03G43900	0.9096	0.5193	0.5278	1.0882	0.5552	0.547	26	19	19	35	22	17	-0.107801	0.813104	0.879107	false	BB_Chr03	24802805	24804056
BjuOB03G43940	1.46	1.0481	1.5667	3.0861	2.4194	1.9237	37	34	50	88	85	53	0.582607	0.0535527	0.109632	false	BB_Chr03	24825775	24827036
BjuOB03G43950	64.867	60.9329	51.2752	69.7554	59.0185	60.9735	1324	1592	1318	1602	1670	1353	-0.18219	0.0975692	0.179655	false	BB_Chr03	24828339	24829864
BjuOB03G43970	5.0829	4.8096	5.4081	4.4578	5.3363	6.1258	303	367	406	299	441	397	-0.226749	0.146748	0.249662	false	BB_Chr03	24847625	24850678
BjuOB03G43980	3.335	2.6455	2.363	3.9368	3.7257	4.1059	195	198	174	259	302	261	0.221603	0.172572	0.283885	false	BB_Chr03	24850711	24856351
BjuOB03G43990	9.2078	7.1576	7.9466	9.0363	8.9822	7.7971	403	401	438	445	545	371	-0.191209	0.147453	0.250598	false	BB_Chr03	24859629	24862399
BjuOB03G44010	0.8223	1.1525	1.1523	1.7841	2.1807	1.9354	34	61	60	83	125	87	0.618236	0.0202976	0.0477628	false	BB_Chr03	24874016	24875826
BjuOB03G44040	3.68	5.3435	3.5256	1.3509	1.0964	1.6557	92	171	111	38	38	45	-1.9135	5.52313e-12	4.59044e-11	down	BB_Chr03	24904176	24905466
BjuOB03G44050	13.3101	10.8933	9.9069	13.9047	13.5954	10.7088	399	418	374	469	565	349	-0.112596	0.434519	0.570742	false	BB_Chr03	24907846	24910006
BjuOB03G44080	1.0429	1.6837	0.3864	1.6065	1.9057	1.6627	15	31	7	26	38	26	0.449541	0.361172	0.499008	false	BB_Chr03	24938530	24940569
BjuOB03G44090	27.5265	30.9714	28.1814	23.6435	22.7696	21.8694	477	687	615	461	547	412	-0.632769	5.30104e-07	2.58162e-06	false	BB_Chr03	24940909	24941667
BjuOB03G44100	4.0701	4.0996	4.4459	6.1512	6.453	5.7582	197	254	271	335	433	303	0.254355	0.0828751	0.157326	false	BB_Chr03	24942292	24946154
BjuOB03G44120	2.2565	2.3505	2.1938	3.8567	3.3389	4.0714	156	208	191	300	320	306	0.439624	0.00586823	0.0159688	false	BB_Chr03	24954272	24958187
BjuOB03G44130	5.9706	6.1948	5.7781	13.7634	13.3914	14.2018	128	170	156	332	398	331	0.917532	2.79118e-09	1.71311e-08	false	BB_Chr03	24970165	24972025
BjuOB03G44140	4.5405	4.1893	3.7919	7.3054	6.5222	6.3367	116	137	122	210	231	176	0.405379	0.0219382	0.0511067	false	BB_Chr03	24972242	24974052
BjuOB03G44150	8.834	8.3104	7.9696	8.2211	9.9754	8.4236	191	230	217	200	299	198	-0.195163	0.227512	0.352184	false	BB_Chr03	24975620	24977022
BjuOB03G44160	1.3855	0.7681	0.9227	2.5422	2.4179	1.6855	31	22	26	64	75	41	0.850478	0.0137188	0.0339275	false	BB_Chr03	24982392	24983886
BjuOB03G44170	10.1265	8.7143	8.2763	12.3922	10.7997	12.7134	581	640	598	800	859	793	0.124682	0.293105	0.427494	false	BB_Chr03	24987766	24991513
BjuOB03G44180	1.3273	1.3081	1.3458	1.7966	1.4729	1.8219	65	82	83	99	100	97	0.0643783	0.780337	0.855723	false	BB_Chr03	24994276	24997175
BjuOB03G44190	17.65	17.3808	16.8552	23.0756	21.4426	23.4981	380	479	457	559	640	550	0.104841	0.385213	0.522858	false	BB_Chr03	24998364	24999653
BjuOB03G44200	0.3278	0.4226	0.3645	0.5099	0.6267	0.588	20	33	28	35	53	39	0.337753	0.34385	0.481531	false	BB_Chr03	24999957	25003663
BjuOB03G44210	4.339	5.3915	3.5268	1.3968	2.4398	1.7599	127	202	130	46	99	56	-1.51963	2.64583e-09	1.62971e-08	down	BB_Chr03	25004592	25006474
BjuOB03G44220	1.168	0.4236	0.9937	1.9649	2.1063	1.4197	28	13	30	53	70	37	0.827091	0.032906	0.0724351	false	BB_Chr03	25013548	25014769
BjuOB03G44240	56.0143	46.2195	46.8279	79.3808	66.355	66.7086	587	620	618	936	964	760	0.230512	0.0496316	0.102773	false	BB_Chr03	25018442	25019436
BjuOB03G44260	3.837	2.7713	2.9894	0.7936	0.5744	0.8213	159	147	156	37	33	37	-2.41869	1.66864e-22	3.96465e-21	down	BB_Chr03	25050351	25052854
BjuOB03G44300	0	0	0	2.6023	1.7419	2.249	0	0	0	97	80	81	8.56996	2.05137e-12	1.79594e-11	up	BB_Chr03	25101777	25103641
BjuOB03G44310	98.3547	97.3558	106.285	189.904	174.076	159.619	2771	3511	3771	6020	6799	4889	0.506206	6.41812e-07	3.09735e-06	false	BB_Chr03	25137261	25138841
BjuOB03G44320	0.997	1.6115	2.8938	0.5194	1.2152	0.3795	29	60	106	17	49	12	-1.66969	0.000245644	0.000863577	down	BB_Chr03	25159278	25161513
BjuOB03G44340	16.1512	11.2917	12.9555	14.4517	12.618	14.3276	590	528	596	594	639	569	-0.241064	0.0707448	0.13818	false	BB_Chr03	25181404	25183925
BjuOB03G44360	6.5138	5.1765	3.1213	0	0	0	58	59	35	0	0	0	-8.42245	1.06231e-11	8.57259e-11	down	BB_Chr03	25192396	25192785
BjuOB03G44370	8.8969	9.9801	11.5933	0	0	0	39	56	64	0	0	0	-8.46624	5.98096e-12	4.95474e-11	down	BB_Chr03	25193348	25193570
BjuOB03G44380	2.3913	2.1992	2.2594	3.282	3.8428	3.9258	79	93	94	122	176	141	0.408694	0.0479596	0.0997916	false	BB_Chr03	25208058	25210023
BjuOB03G44430	72.568	55.9322	59.0128	74.4568	66.2733	74.8555	1120	1105	1147	1293	1418	1256	-0.0767315	0.487707	0.6198	false	BB_Chr03	25234511	25235791
BjuOB03G44450	0.2348	0.4192	0.2663	8.167	6.4108	7.4654	7	16	10	274	265	242	4.26712	1.89289e-41	1.36752e-39	up	BB_Chr03	25275748	25277482
BjuOB03G44470	2.9173	2.7162	3.1099	6.6773	6.5149	8.1974	73	87	98	188	226	223	1.00345	5.48541e-07	2.66727e-06	up	BB_Chr03	25288428	25290268
BjuOB03G44520	3.7722	3.6564	3.6056	4.0045	3.4013	3.4698	108	134	130	129	135	108	-0.308087	0.114501	0.204505	false	BB_Chr03	25303489	25305436
BjuOB03G44540	1.2292	0.9856	0.5394	0.4312	0.7467	0.2976	38	39	21	15	32	10	-1.14736	0.0125507	0.0313897	down	BB_Chr03	25347612	25348965
BjuOB03G44560	4.6753	4.101	3.4845	4.8841	5.0291	4.8663	114	128	107	134	170	129	-0.00674721	0.972282	0.982546	false	BB_Chr03	25356102	25358083
BjuOB03G44570	0.0811	0	0.0644	3.8927	2.2233	3.1335	1	0	1	54	38	42	5.7724	1.60648e-07	8.23899e-07	up	BB_Chr03	25358234	25359390
BjuOB03G44580	14.4404	11.4583	12.4672	19.6428	20.6145	20.0283	573	582	623	877	1134	864	0.374099	0.000863468	0.00277753	false	BB_Chr03	25359541	25362471
BjuOB03G44620	87.6417	74.8729	83.3457	97.7082	93.4553	99.2013	2095	2291	2509	2628	3097	2578	-0.0420861	0.652396	0.758478	false	BB_Chr03	25381647	25383016
BjuOB03G44630	8.5535	6.4518	8.5486	12.1893	9.6804	9.6313	58	56	73	93	91	71	0.135818	0.593735	0.711816	false	BB_Chr03	25383524	25384465
BjuOB03G44680	0.7333	1.6421	1.281	2.2592	2.5388	2.0234	15	43	33	52	72	45	0.58894	0.0994706	0.182469	false	BB_Chr03	25441595	25443025
BjuOB03G44700	0.8501	0.7796	1.1447	1.5768	1.1998	1.3599	23	27	39	48	45	40	0.279708	0.424777	0.561565	false	BB_Chr03	25455933	25457769
BjuOB03G44710	0.1591	0	0.0421	28.7476	24.9389	22.8757	3	0	1	610	652	469	8.44134	2.04272e-30	8.36497e-29	up	BB_Chr03	25466096	25467576
BjuOB03G44720	0.5567	0.4209	0.5847	0.8459	0.5311	0.5616	31	30	41	53	41	34	0.0224917	0.948504	0.968022	false	BB_Chr03	25469248	25478488
BjuOB03G44730	13.8835	12.8655	13.1463	15.3463	14.6658	15.3486	956	1134	1140	1189	1400	1149	-0.0984321	0.313717	0.44966	false	BB_Chr03	25481369	25486343
BjuOB03G44740	11.3494	11.027	11.3409	7.5227	6.3464	6.1847	476	592	599	355	369	282	-1.03701	1.49226e-15	1.85375e-14	down	BB_Chr03	25487283	25489446
BjuOB03G44750	2.4172	3.5124	3.3206	1.9979	1.639	1.5342	100	186	173	93	94	69	-1.13968	7.52011e-07	3.59854e-06	down	BB_Chr03	25490126	25494115
BjuOB03G44780	9.312	7.0885	10.1849	6.6349	14.7087	6.593	469	457	646	376	1027	361	-0.209104	0.620702	0.733514	false	BB_Chr03	25532619	25538401
BjuOB03G44810	2.2387	2.8641	2.8854	1.4129	1.9659	1.3728	69	113	112	49	84	46	-1.03623	8.39763e-05	0.000315152	down	BB_Chr03	25553352	25554806
BjuOB03G44830	1.9069	0.8845	1.9874	1.0063	1.1176	0.7674	32	19	42	19	26	14	-0.993151	0.0237361	0.0547781	false	BB_Chr03	25567239	25569493
BjuOB03G44850	2.1714	1.454	0.9853	4.1353	3.2221	2.2256	35	30	20	75	72	39	0.794369	0.0269759	0.0611096	false	BB_Chr03	25581506	25582704
BjuOB03G44860	0.8218	0.6099	0.3426	1.0955	1.3041	1.5874	40	38	21	60	88	84	0.909631	0.00579326	0.0157865	false	BB_Chr03	25583018	25585229
BjuOB03G44870	0.6246	0.7319	0.682	3.8858	3.4354	2.8726	8	12	11	56	61	40	2.02671	1.6329e-06	7.53713e-06	up	BB_Chr03	25594556	25601453
BjuOB03G44890	11.7479	11.3527	11.2698	15.5105	14.2542	12.0553	173	214	209	257	291	193	-0.00204177	0.989922	0.993537	false	BB_Chr03	25607502	25608564
BjuOB03G44900	0.0941	0.3492	0.1681	0.8362	0.6448	0.6924	4	19	9	40	38	32	1.49877	0.00259621	0.00763246	up	BB_Chr03	25609311	25611172
[truncated: 940 more rows]

## Sheet: TableS7
Table S7. Candidate genes within the BSA-defined interval that were consistently differentially expressed across all the four bud developmental stages in CJ and WP.
ID	WPS1-1_fpkm	WPS1-2_fpkm	WPS1-3_fpkm	CJS1-1_fpkm	CJS1-2_fpkm	CJS1-3_fpkm	log2FoldChange	pvalue	padj	regulated
BjuOB03G35870	4.1405	4.5564	4.6708	1.9846	1.6375	1.5345	-1.40066	1.83335e-12	2.42397e-11	down
BjuOB03G35910	5.0116	5.6324	4.199	0	0	0	-9.4645	5.43297e-15	9.42445e-14	down
BjuOB03G37000	16.7369	15.6879	16.7489	0.3973	0.1656	0.4573	-5.62666	2.17946e-47	2.50434e-45	down
BjuOB03G37100	3.1569	2.504	2.9783	1.2825	1.1022	0.5708	-1.57663	3.4006e-06	2.20962e-05	down
BjuOB03G37150	1.662	1.6007	1.8942	0	0	0	-9.05991	1.0661e-13	1.61649e-12	down
BjuOB03G37220	6.6337	7.6846	7.2996	0	0	0	-10.3438	5.14285e-18	1.21605e-16	down
BjuOB03G37630	1.1587	1.0445	1.688	0.2506	0.3307	0.3786	-2.04647	1.44336e-07	1.10173e-06	down
BjuOB03G37730	17.0204	17.309	17.4268	2.3988	2.4438	2.4736	-2.84917	1.45093e-43	1.49575e-41	down
BjuOB03G37920	6.6071	6.4602	7.0009	0	0	0	-9.86803	2.22242e-16	4.46515e-15	down
BjuOB03G39960	0.9121	0.8409	0.5291	0	0.0129	0	-7.3625	4.08178e-09	3.71927e-08	down
BjuOB03G42130	1.9439	2.8591	2.6986	0	0	0	-7.26975	2.88238e-08	2.38275e-07	down
BjuOB03G42340	9.0321	7.1372	7.4991	3.5765	3.9495	3.3274	-1.15379	3.05553e-09	2.8275e-08	down
BjuOB03G42630	14.9305	11.9412	13.4889	0	0	0	-9.5713	2.50371e-15	4.48229e-14	down
BjuOB03G42810	10.93	11.6422	12.8291	3.0025	3.1372	3.2814	-1.93583	1.05161e-29	5.80612e-28	down
BjuOB03G42850	11.3746	13.9858	12.9842	3.5122	3.2335	3.1605	-1.97719	1.3891e-55	2.09769e-53	down
BjuOB03G44260	0.8663	0.4416	0.8048	0	0	0	-7.65461	3.73252e-09	3.42054e-08	down
BjuOB03G44360	6.7504	3.7365	5.6689	0	0	0	-8.3705	2.62141e-11	3.0527e-10	down
BjuOB03G44370	15.2352	16.1282	16.6554	0	0	0	-8.91137	2.96398e-13	4.28818e-12	down
BjuOB03G44540	3.3486	3.6861	3.0032	0.8147	0.4089	0.8999	-2.27185	5.13384e-13	7.22176e-12	down
BjuOB03G44810	1.4084	2.0239	1.199	0.5799	0.7689	0.6106	-1.26126	0.000784557	0.00352864	down
BjuOB03G45460	6.8307	7.7933	7.0861	1.7987	1.2928	1.6278	-2.22924	2.63378e-28	1.33297e-26	down
BjuOB03G45610	4.7564	4.4428	5.2425	1.4947	2.907	1.7968	-1.24287	8.73268e-05	0.000468263	down
BjuOB03G45930	4.9823	5.6826	3.9285	1.5152	1.582	1.1405	-1.80758	8.58786e-18	1.98773e-16	down
BjuOB03G46730	5.0945	5.3329	5.1525	1.8827	1.0985	1.833	-1.72464	1.94668e-07	1.46234e-06	down
BjuOB03G47840	4.7545	3.7972	3.9113	0.1469	0.4642	0.2959	-3.8032	6.14695e-20	1.72734e-18	down
BjuOB03G47850	12.6177	10.989	11.9086	1.8083	2.7795	2.1444	-2.42502	3.26382e-34	2.26538e-32	down
BjuOB03G49020	9.6938	9.9973	9.3037	1.8757	1.8777	2.1114	-2.33267	1.06393e-21	3.47841e-20	down
BjuOB03G35880	1.1157	1.8422	1.4456	5.522	5.6414	4.6555	1.82314	5.98155e-13	8.35324e-12	up
BjuOB03G36400	1.9156	1.8636	1.9709	4.7699	4.0841	4.263	1.16213	1.60004e-14	2.6497e-13	up
BjuOB03G36920	0.9751	1.0929	0.9212	7.8282	12.9183	10.0347	3.34035	3.66062e-14	5.82385e-13	up
BjuOB03G37500	0.1754	0.1248	0.0541	0.9024	0.8182	0.9948	2.89767	4.56491e-11	5.17153e-10	up
BjuOB03G37810	0	0	0	45.287	46.4863	43.1989	10.8948	5.46084e-20	1.53967e-18	up
BjuOB03G37950	0	0	0	34.439	35.524	37.4178	12.4391	8.00332e-26	3.45397e-24	up
BjuOB03G37960	0	0	0	67.7174	61.4262	60.2859	11.1798	5.13735e-21	1.59735e-19	up
BjuOB03G38010	0	0	0	6.7862	7.1202	7.8241	9.68377	8.39391e-16	1.58286e-14	up
BjuOB03G38080	1.3808	1.4308	1.2226	6.0738	5.4883	5.3324	2.03821	3.06586e-20	8.8988e-19	up
BjuOB03G40770	3.0847	2.1551	2.437	7.0287	9.0244	5.4753	1.45868	8.64964e-11	9.47999e-10	up
BjuOB03G41150	0.1216	0.3231	0.1751	11.7557	11.6621	10.6084	5.74895	4.78382e-43	4.84223e-41	up
BjuOB03G42260	0.2026	0.3325	0.2316	3.723	3.5302	3.0839	3.72697	1.94087e-46	2.18637e-44	up
BjuOB03G43070	0.092	0.1834	0.0994	5.867	7.6435	6.3376	5.69712	6.03066e-43	6.06038e-41	up
BjuOB03G43430	0.0634	0	0.0228	4.2757	3.958	4.472	7.17071	1.77103e-21	5.70345e-20	up
BjuOB03G44300	0	0	0	2.3051	2.8617	1.9018	8.93001	3.04883e-13	4.4041e-12	up
BjuOB03G44450	0.5879	0.6137	0.4232	11.1434	10.0946	9.7142	4.21958	6.502e-63	1.19112e-60	up
BjuOB03G44710	0.0443	0.1764	0	31.7918	31.712	33.4518	8.71637	5.51064e-40	4.97418e-38	up
BjuOB03G44980	0.0183	0.0729	0.1976	15.583	15.9851	15.4617	7.35898	4.61328e-78	1.17165e-75	up
BjuOB03G46340	1.3638	1.4375	1.4511	4.6161	3.1423	3.9131	1.42824	1.73315e-10	1.83753e-09	up
BjuOB03G46790	0	0	0	5.1569	4.9522	6.1029	8.73049	1.00939e-12	1.37323e-11	up
BjuOB03G46800	0	0	0	28.0494	24.1594	27.4436	9.71262	6.65452e-16	1.26899e-14	up
BjuOB03G47340	0	0	0	8.1239	12.1662	13.7461	8.46913	9.46433e-12	1.15637e-10	up
BjuOB03G48470	1.4348	0.6065	0.798	74.1693	56.2857	65.753	6.07599	5.12025e-154	5.96019e-151	up
ID	WPS2-1_fpkm	WPS2-2_fpkm	WPS2-3_fpkm	CJS2-1_fpkm	CJS2-2_fpkm	CJS2-3_fpkm	log2FoldChange	pvalue	padj	regulated
BjuOB03G35870	2.1831	2.0977	3.3776	1.1486	1.406	0.886	-1.25636	2.04071e-05	0.000116482	down
BjuOB03G35910	3.7728	4.2017	4.6638	0	0	0	-9.28911	1.8263e-14	3.39992e-13	down
BjuOB03G37000	10.6557	4.9584	8.722	1.0471	0.6922	0.1792	-3.75584	9.94649e-15	1.91532e-13	down
BjuOB03G37100	6.4403	6.3028	7.6739	1.6799	1.3643	1.538	-2.26215	1.94036e-24	9.59062e-23	down
BjuOB03G37150	1.4678	1.6249	1.6367	0	0	0	-8.99189	1.51725e-13	2.51221e-12	down
BjuOB03G37220	15.4559	18.7028	15.4369	0	0	0	-11.6055	2.67138e-22	1.12071e-20	down
BjuOB03G37630	1.1258	1.2547	1.406	0.8865	0.6368	0.4709	-1.02818	0.00228486	0.00848209	down
BjuOB03G37730	21.0729	23.2105	23.9931	3.3833	4.7026	4.4478	-2.5615	1.10201e-38	1.21337e-36	down
BjuOB03G37920	6.3362	6.0048	6.0922	0	0	0	-9.8033	3.64398e-16	8.40372e-15	down
BjuOB03G39960	0.796	1.5343	1.674	0	0.0269	0.0279	-6.32873	1.20772e-14	2.29746e-13	down
BjuOB03G42130	2.1989	4.3014	3.897	0	0	0	-7.80285	1.2546e-09	1.25959e-08	down
BjuOB03G42340	6.886	6.2509	6.4179	3.0316	3.8819	2.7112	-1.13737	5.88099e-08	4.77242e-07	down
BjuOB03G42630	14.7542	9.7405	11.59	0	0	0	-9.46356	7.36757e-15	1.43879e-13	down
BjuOB03G42810	12.4746	10.3843	11.2726	3.7222	4.6105	2.2185	-1.80616	5.0764e-12	6.99182e-11	down
BjuOB03G42850	7.5001	6.2005	7.5544	2.2365	2.6922	2.3782	-1.65191	3.03891e-24	1.4839e-22	down
BjuOB03G44260	2.9817	19.3598	14.7751	0.1333	0.0399	0	-7.84089	6.52211e-10	6.80894e-09	down
BjuOB03G44360	5.1393	6.3958	6.1282	0	0	0	-8.54944	3.89225e-12	5.45647e-11	down
BjuOB03G44370	12.8751	13.5564	11.815	0	0	0	-8.64494	1.91247e-12	2.77402e-11	down
BjuOB03G44540	1.9984	2.8301	2.0045	0.689	0.6411	0.6914	-1.87605	1.88046e-08	1.61786e-07	down
BjuOB03G44810	1.4847	1.928	2.3405	0.5887	0.7502	0.527	-1.73118	6.91954e-07	4.9061e-06	down
BjuOB03G45460	8.7124	7.4684	8.2798	1.291	1.3779	2.3044	-2.41386	8.25828e-22	3.3053e-20	down
BjuOB03G45610	5.1602	8.5232	7.5199	3.3243	3.8718	3.0444	-1.16457	2.75065e-05	0.000153885	down
BjuOB03G45930	5.5402	12.5902	11.0759	2.2148	2.1076	1.8295	-2.36167	4.96315e-15	9.92525e-14	down
BjuOB03G46730	6.8343	5.4194	8.7162	1.7673	1.8499	1.3869	-2.16864	3.9096e-12	5.47944e-11	down
BjuOB03G47840	2.9303	6.6033	7.1486	0.2496	0.1866	0.4637	-4.32774	1.09988e-18	3.30923e-17	down
BjuOB03G47850	8.4336	9.1857	10.2932	1.5578	2.6386	2.0565	-2.27354	1.29135e-23	6.01011e-22	down
BjuOB03G49020	10.1512	8.9675	9.9231	2.4108	1.7945	1.9158	-2.35409	3.36862e-21	1.27521e-19	down
BjuOB03G35880	1.5145	1.5759	1.0595	4.8804	5.6131	4.8644	1.7625	1.26705e-11	1.65798e-10	up
BjuOB03G36400	1.0809	1.6599	1.2983	4.27	4.3136	4.6505	1.59584	6.98272e-14	1.20592e-12	up
BjuOB03G36920	2.4497	2.169	3.1057	8.9841	12.7799	12.2324	2.03063	7.74494e-10	8.02044e-09	up
BjuOB03G37500	0.229	0.1487	0.1666	1.1842	1.0412	1.1293	2.50396	1.09155e-12	1.62581e-11	up
BjuOB03G37810	0	0	0	47.7012	47.1302	50.5584	10.9507	4.02756e-20	1.38143e-18	up
BjuOB03G37950	0	0	0	34.9985	36.1365	31.3941	12.3212	3.45544e-25	1.84662e-23	up
BjuOB03G37960	0	0	0	55.3137	45.843	55.7335	10.859	1.09399e-19	3.59542e-18	up
BjuOB03G38010	0	0	0	7.5005	7.9419	8.3161	9.76068	4.50849e-16	1.02471e-14	up
BjuOB03G38080	0.7065	0.8191	1.591	2.7403	3.9885	4.1858	1.71302	8.59658e-07	6.01007e-06	up
BjuOB03G40770	1.495	1.1715	1.542	5.5813	4.4468	4.5844	1.68923	1.33594e-14	2.52863e-13	up
BjuOB03G41150	0.0741	0	0.0898	35.9717	24.7814	33.4191	9.07607	2.32796e-33	2.00225e-31	up
BjuOB03G42260	0.1198	0.1178	0.2377	2.5003	3.2539	3.149	4.14069	3.52393e-37	3.63929e-35	up
BjuOB03G43070	0.2313	0.091	0.0765	6.3498	6.2825	6.9048	5.4575	2.49388e-42	3.20769e-40	up
BjuOB03G43430	0.0772	0.1044	0.2106	3.134	2.7582	3.2233	4.4676	1.42355e-25	7.82179e-24	up
BjuOB03G44300	0	0	0	2.0242	2.7919	2.271	8.87771	3.49074e-13	5.51368e-12	up
BjuOB03G44450	0.4348	0.609	0.7134	8.837	8.1977	7.0534	3.67927	4.15849e-40	4.87258e-38	up
BjuOB03G44710	0	0.0438	0	25.1	24.7845	26.2031	10.5304	8.46964e-19	2.56876e-17	up
BjuOB03G44980	0	0	0.0203	17.5539	18.9357	19.5289	11.3622	1.0715e-21	4.22177e-20	up
BjuOB03G46340	1.589	1.3874	1.5328	3.2873	3.3433	3.5017	1.05491	2.7681e-07	2.06755e-06	up
BjuOB03G46790	0	0	0	6.1346	5.5041	5.2234	8.73828	8.20516e-13	1.2383e-11	up
BjuOB03G46800	0	0	0	20.7015	25.0907	23.2772	9.45514	4.62318e-15	9.28474e-14	up
BjuOB03G47340	0	0.3301	0	12.1492	19.1584	16.5857	7.04773	5.20325e-11	6.28544e-10	up
BjuOB03G48470	0.8739	0.9027	1.156	22.146	27.5251	24.3109	4.55245	1.47995e-78	6.64733e-76	up
ID	WPS3-1_fpkm	WPS3-2_fpkm	WPS3-3_fpkm	CJS3-1_fpkm	CJS3-2_fpkm	CJS3-3_fpkm	log2FoldChange	pvalue	padj	regulated
BjuOB03G35870	1.9001	1.4651	1.7831	0.5702	0.6942	0.7263	-1.6478	9.43079e-09	5.4714e-08	down
BjuOB03G35910	3.5539	1.7259	2.7839	0	0	0	-8.77112	9.43133e-13	8.58693e-12	down
BjuOB03G37000	3.1435	2.4558	2.5516	0.0621	0.5543	0.514	-3.09706	5.5717e-10	3.71937e-09	down
BjuOB03G37100	3.7448	2.6387	2.7696	1.6315	1.5625	1.3508	-1.28095	4.48006e-07	2.19685e-06	down
BjuOB03G37150	1.46	2.0911	1.2296	0	0	0	-9.1575	5.73679e-14	5.97633e-13	down
BjuOB03G37220	6.9958	7.9009	8.3327	0	0	0	-10.6577	4.29823e-19	7.51867e-18	down
BjuOB03G37630	1.1457	1.377	1.1897	0.4308	0.1589	0.2837	-2.40364	1.66817e-10	1.17897e-09	down
BjuOB03G37730	16.1701	12.4127	14.2916	3.4366	3.3471	3.6861	-2.31441	1.62082e-31	7.10083e-30	down
BjuOB03G37920	3.9818	4.762	3.396	0	0	0	-9.34645	1.11586e-14	1.25701e-13	down
BjuOB03G39960	7.8762	4.6498	5.1406	0.2174	0.2117	0.27	-4.93571	2.02889e-73	4.34435e-71	down
BjuOB03G42130	43.9108	38.9818	28.7925	0	0	0	-11.3639	1.40713e-21	3.11174e-20	down
BjuOB03G42340	4.3651	4.5468	4.1179	2.7521	1.6685	2.5738	-1.1938	2.77047e-07	1.38893e-06	down
BjuOB03G42630	19.4666	17.5839	21.351	0	0	0	-10.3045	6.79308e-18	1.07187e-16	down
BjuOB03G42810	8.3354	6.9725	6.7125	2.3762	2.4107	2.2784	-1.91674	9.5092e-24	2.50495e-22	down
BjuOB03G42850	7.0697	5.9244	6.3876	3.0392	2.4284	2.7544	-1.52205	3.35635e-25	9.89222e-24	down
BjuOB03G44260	3.837	2.7713	2.9894	0.7936	0.5744	0.8213	-2.41869	1.66864e-22	3.96465e-21	down
BjuOB03G44360	6.5138	5.1765	3.1213	0	0	0	-8.42245	1.06231e-11	8.57259e-11	down
BjuOB03G44370	8.8969	9.9801	11.5933	0	0	0	-8.46624	5.98096e-12	4.95474e-11	down
BjuOB03G44540	1.2292	0.9856	0.5394	0.4312	0.7467	0.2976	-1.14736	0.0125507	0.0313897	down
BjuOB03G44810	2.2387	2.8641	2.8854	1.4129	1.9659	1.3728	-1.03623	8.39763e-05	0.000315152	down
BjuOB03G45460	3.7222	3.8103	3.6946	0.827	0.8564	1.1216	-2.29218	4.91702e-20	9.43703e-19	down
BjuOB03G45610	12.1667	9.5512	7.0691	2.6373	4.067	3.0025	-1.82912	1.68048e-14	1.85465e-13	down
BjuOB03G45930	6.1253	4.9539	5.0977	3.193	3.6395	2.6727	-1.04131	9.88971e-11	7.17303e-10	down
BjuOB03G46730	2.0857	3.1381	1.9629	0.8925	0.7801	0.7816	-1.84655	2.5929e-05	0.000103991	down
BjuOB03G47840	5.5145	5.2262	3.1227	0.6026	0.3587	0.9563	-3.15571	1.03731e-19	1.92638e-18	down
BjuOB03G47850	9.0472	7.0678	6.8705	2.1697	1.7869	1.9154	-2.24885	6.32605e-31	2.67323e-29	down
BjuOB03G49020	4.4139	4.0849	4.4216	1.4485	1.7144	1.624	-1.71308	7.63257e-09	4.46604e-08	down
BjuOB03G35880	1.4129	1.9689	1.031	4.6835	4.4348	4.8121	1.36773	1.37925e-07	7.12087e-07	up
BjuOB03G36400	1.8087	1.6766	1.6613	4.4505	3.9237	4.2834	1.0138	3.12727e-11	2.39414e-10	up
BjuOB03G36920	2.628	3.3077	1.1593	11.1591	10.8474	10.6093	1.92074	3.44259e-08	1.88933e-07	up
BjuOB03G37500	0.2402	0.3635	0.2384	1.4941	1.2668	1.5188	2.0436	1.55412e-11	1.23072e-10	up
BjuOB03G37810	0	0	0	37.7475	34.3602	40.0172	10.3732	3.19263e-18	5.17548e-17	up
BjuOB03G37950	0	0	0	9.0079	9.458	10.2479	10.284	6.4018e-18	1.01133e-16	up
BjuOB03G37960	0	0	0	68.1979	68.2095	70.8953	11.0578	1.24955e-20	2.5322e-19	up
BjuOB03G38010	0	0	0	6.3495	4.9948	5.6111	9.07008	5.5399e-14	5.78025e-13	up
BjuOB03G38080	0.6616	0.4652	0.8669	2.5579	1.909	2.3431	1.48146	6.90602e-06	2.96059e-05	up
BjuOB03G40770	2.1179	1.4961	1.6817	15.3586	15.0983	18.9422	2.95043	4.70514e-71	9.29247e-69	up
BjuOB03G41150	0.5341	0	0	28.6991	24.7991	38.2785	7.24806	8.06408e-05	0.000303189	up
BjuOB03G42260	0.1285	0.1227	0.1247	2.6772	2.3582	2.193	3.97806	5.67397e-34	2.81938e-32	up
BjuOB03G43070	0.0551	0.0215	0.1313	5.953	6.0445	5.4259	6.08414	6.23614e-32	2.78003e-30	up
BjuOB03G43430	0.0253	0.0198	0	4.1828	3.1394	3.98	7.74849	1.23292e-13	1.23516e-12	up
BjuOB03G44300	0	0	0	2.6023	1.7419	2.249	8.56996	2.05137e-12	1.79594e-11	up
BjuOB03G44450	0.2348	0.4192	0.2663	8.167	6.4108	7.4654	4.26712	1.89289e-41	1.36752e-39	up
BjuOB03G44710	0.1591	0	0.0421	28.7476	24.9389	22.8757	8.44134	2.04272e-30	8.36497e-29	up
BjuOB03G44980	0	0	0	12.6055	13.5992	12.9456	11.607	1.2513e-22	3.00115e-21	up
BjuOB03G46340	0.8523	0.6289	0.8272	2.9458	3.1082	3.0489	1.70186	2.69512e-12	2.32518e-11	up
BjuOB03G46790	0	0	0.126	10.0844	12.5919	13.7944	7.79725	9.35952e-14	9.52513e-13	up
BjuOB03G46800	0	0	0	22.6198	23.0553	22.322	9.233	1.61749e-14	1.78847e-13	up
BjuOB03G47340	0	0	0	9.4207	12.5512	13.2455	8.2671	1.59615e-11	1.26283e-10	up
BjuOB03G48470	1.0937	1.953	0.5376	4.9064	15.29	6.7547	2.62649	0.000195292	0.000696759	up
ID	WPS4-1_fpkm	WPS4-2_fpkm	WPS4-3_fpkm	CJS4-1_fpkm	CJS4-2_fpkm	CJS4-3_fpkm	log2FoldChange	pvalue	padj	regulated
BjuOB03G35870	2.2888	2.0184	2.5644	0.6506	0.7887	0.8361	-1.65971	4.70917e-10	4.06669e-09	down
BjuOB03G35910	3.2507	2.0896	2.0147	0	0	0	-8.31055	1.29086e-11	1.3521e-10	down
BjuOB03G37000	3.269	2.4315	1.2654	0.4159	0	0.1392	-3.67128	3.15827e-08	2.14033e-07	down
BjuOB03G37100	2.393	2.3641	2.3802	0.562	0.4889	0.805	-2.01368	8.24079e-10	6.87469e-09	down
BjuOB03G37150	1.0537	1.232	1.0756	0	0	0	-8.30239	1.13771e-11	1.2044e-10	down
BjuOB03G37220	5.0834	4.4333	4.0237	0	0	0	-9.5297	1.98573e-15	3.22171e-14	down
BjuOB03G37630	2.6512	2.7416	2.3316	0.5246	0.4303	0.4391	-2.52541	1.11533e-20	2.94508e-19	down
BjuOB03G37730	12.6898	12.6026	10.9257	1.9133	2.5592	3.223	-2.30542	6.71419e-24	2.23767e-22	down
BjuOB03G37920	2.7522	4.2776	2.7652	0	0	0	-8.69351	9.78102e-13	1.17407e-11	down
BjuOB03G39960	4.0062	7.2793	6.1099	0.7073	0.2461	1.0238	-3.20331	6.72179e-08	4.37632e-07	down
BjuOB03G42130	12.4165	11.1928	12.8977	0	0	0	-9.41797	4.49589e-15	7.05062e-14	down
BjuOB03G42340	5.1752	3.8958	5.0154	1.872	2.2524	1.8591	-1.29436	1.05908e-08	7.62215e-08	down
BjuOB03G42630	17.5887	13.4456	15.0796	0	0	0	-9.6199	1.05643e-15	1.76757e-14	down
BjuOB03G42810	7.2939	7.9717	6.7099	2.1735	2.8275	2.2727	-1.65503	8.38184e-17	1.57857e-15	down
BjuOB03G42850	5.2266	5.3809	5.6084	1.4165	1.5731	1.6599	-1.86583	5.71754e-29	2.62683e-27	down
BjuOB03G44260	64.7118	53.968	32.9011	6.3623	6.6419	11.9288	-2.65838	1.42373e-11	1.48368e-10	down
BjuOB03G44360	2.9093	4.1045	2.6769	0	0	0	-7.48574	2.60839e-09	2.03575e-08	down
BjuOB03G44370	10.4846	9.3299	10.0048	0	0	0	-8.08476	4.79211e-11	4.69767e-10	down
BjuOB03G44540	0.9461	1.1541	0.9252	0.3301	0.6318	0.2257	-1.40133	0.00145068	0.00478205	down
BjuOB03G44810	2.6298	3.0773	2.2581	2.2626	2.218	2.9424	-0.166004	0.475247	0.609273	false
BjuOB03G45460	3.8612	4.3279	3.6711	1.5282	1.4245	1.3111	-1.53267	1.69362e-11	1.75372e-10	down
BjuOB03G45610	6.6457	2.9437	4.6965	4.2903	3.267	4.9092	-0.255843	0.362124	0.500512	false
BjuOB03G45930	24.7396	29.1105	22.5922	12.4389	21.8927	25.6699	-0.412952	0.182238	0.297862	false
BjuOB03G46730	2.3884	2.2182	2.5777	0.657	0.5487	0.4619	-2.15833	4.63082e-06	2.39524e-05	down
BjuOB03G47840	5.5902	5.4279	5.6454	0.5382	0.7224	1.1262	-2.88366	1.90114e-23	6.13361e-22	down
BjuOB03G47850	9.0902	10.5593	9.4814	1.832	3.1237	2.4688	-2.03671	1.89836e-25	7.00744e-24	down
BjuOB03G49020	6.9797	3.6045	4.014	1.6171	1.6278	1.5565	-1.66012	2.93545e-07	1.77013e-06	down
BjuOB03G35880	0.9892	1.1298	1.0922	6.0081	6.0688	5.5943	2.40279	8.57221e-24	2.83923e-22	up
BjuOB03G36400	1.7144	1.8088	1.6729	4.3621	4.3501	4.2642	1.26074	1.04831e-16	1.95708e-15	up
BjuOB03G36920	4.1481	2.795	2.088	18.0041	12.5736	13.5317	2.22653	1.8733e-13	2.4497e-12	up
BjuOB03G37500	0.1129	0.1829	0.2147	0.9829	0.6397	0.748	2.16654	3.5281e-08	2.37622e-07	up
BjuOB03G37810	0.1232	0	0	26.9655	28.5437	29.5413	9.18251	1.38812e-14	2.05185e-13	up
BjuOB03G37950	0	0	0	14.9137	15.5693	19.3201	11.2455	3.05505e-21	8.40711e-20	up
BjuOB03G37960	0	0	0	49.811	46.2731	46.1885	10.6853	2.66477e-19	6.34754e-18	up
BjuOB03G38010	0	0	0.0524	4.5803	5.9039	5.6959	8.21099	9.4243e-12	1.00825e-10	up
BjuOB03G38080	0.7187	0.4894	0.5046	2.1101	2.614	2.143	1.9407	1.81396e-09	1.44609e-08	up
BjuOB03G40770	1.0167	0.8823	1.0526	8.5269	9.0617	7.5221	3.03174	1.52086e-57	2.0766e-55	up
BjuOB03G41150	1.2173	0.7606	1.0185	46.7896	39.7066	33.1493	5.26135	3.16762e-117	1.92663e-114	up
BjuOB03G42260	0.2028	0.2609	0.2722	2.4283	2.3449	2.8313	3.31327	4.32402e-35	2.64804e-33	up
BjuOB03G43070	0.1843	0.0959	0.2365	5.4855	4.968	6.0985	4.95417	2.03041e-41	1.58189e-39	up
BjuOB03G43430	0	0	0.0965	9.6407	7.0092	10.7424	8.19577	3.03206e-28	1.3379e-26	up
BjuOB03G44300	0	0	0	3.3374	4.3417	5.1743	9.7032	6.43716e-16	1.10572e-14	up
BjuOB03G44450	0.7006	0.7004	0.9912	5.8756	7.0271	7.0523	3.00552	7.26764e-35	4.41536e-33	up
BjuOB03G44710	0	0.1846	0.1517	34.9951	29.5658	34.5083	8.17932	6.95824e-48	6.69843e-46	up
BjuOB03G44980	0.0183	0	0.0209	14.7285	14.2665	15.3586	10.1024	8.72999e-23	2.67467e-21	up
BjuOB03G46340	1.0486	1.1743	0.79	2.0941	2.5435	2.6662	1.21284	8.61261e-07	4.91242e-06	up
BjuOB03G46790	0	0.069	0	12.3492	16.4849	13.0477	9.05468	3.68543e-14	5.22401e-13	up
BjuOB03G46800	0	0	0	16.6115	21.1954	21.6287	9.20543	2.1535e-14	3.11439e-13	up
BjuOB03G47340	0	0	0	8.3345	9.056	8.172	7.97163	9.811e-11	9.22241e-10	up
BjuOB03G48470	0.6528	0.6798	0.4469	1.4174	2.0808	2.3356	1.64328	8.03113e-05	0.000340455	up
